# Supplementary material for: Molecular characterization of non-aureus staphylococci and Mammaliicoccus from Hipposideros bats in Southwest Nigeria
Source: Sci Rep. 2024 Mar 22;14:6899. doi: 10.1038/s41598-024-57190-z (PMC10960025; doi:10.1038/s41598-024-57190-z)
Supplement: Supplementary file 1 — Supplementary Information 1. [file 41598_2024_57190_MOESM1_ESM.xlsx]

## Sheet: SNP distances
Supplementary Table 1. SNP distances of sequences in this study and publicly available sequences
snp-dists 0.8.2	2A	35B	3A	6A	9A	GCA_022792355.1	GCA_024372535.1	GCA_024372555.1	GCA_032139865.1	GCA_033598715.1	GCF_000286335.1	GCF_000286395.1	GCF_000612145.1	GCF_000875895.1	GCF_001046995.1	GCF_001051265.1	GCF_001476555.1	GCF_001476575.1	GCF_001476585.1	GCF_001476955.1	GCF_001477335.1	GCF_001477395.1	GCF_001477405.1	GCF_001651255.1	GCF_001651345.1	GCF_001684285.1	GCF_001766775.1	GCF_001766785.2	GCF_002018435.1	GCF_002072755.1	GCF_002091355.1	GCF_002209165.2	GCF_002407445.1	GCF_002442895.1	GCF_002442935.1	GCF_002901825.1	GCF_002902225.1	GCF_002902265.1	GCF_002902745.1	GCF_002902755.1	GCF_003006205.1	GCF_003035045.1	GCF_003035095.1	GCF_003035515.1	GCF_003041615.1	GCF_003041855.1	GCF_003041875.1	GCF_003041895.1	GCF_003041915.1
2A	0	1025	1006	687	653	1015	468	350	1031	22	1039	789	1024	585	1025	1023	1028	1028	1028	1028	1028	1028	1028	1019	1017	1031	1031	1032	1031	686	1026	1025	1030	25	24	1025	1021	1041	20	1019	1026	1033	582	588	1039	1023	1023	1028	1022
GCF_026626865.1	0	1025	1006	687	653	1015	468	350	1031	22	1039	789	1024	585	1025	1023	1028	1028	1028	1028	1028	1028	1028	1019	1017	1031	1031	1032	1031	686	1026	1025	1030	25	24	1025	1021	1041	20	1019	1026	1033	582	588	1039	1023	1023	1028	1022
GCF_949841375.1	19	1023	1005	687	652	1013	467	350	1028	5	1034	788	1022	578	1023	1021	1026	1026	1026	1026	1026	1026	1026	1015	1013	1029	1029	1030	1028	686	1024	1023	1030	6	5	1023	1019	1036	5	1015	1025	1030	577	583	1034	1021	1021	1026	1020
GCF_002902745.1	20	1024	1006	688	653	1014	467	351	1029	4	1037	788	1023	581	1024	1022	1027	1027	1027	1027	1027	1027	1027	1016	1014	1030	1030	1031	1029	687	1025	1024	1031	11	10	1024	1020	1039	0	1016	1026	1031	580	586	1037	1022	1022	1027	1021
GCF_014635045.1	20	1024	1006	688	653	1014	467	351	1029	4	1037	788	1023	581	1024	1022	1027	1027	1027	1027	1027	1027	1027	1016	1014	1030	1030	1031	1029	687	1025	1024	1031	11	10	1024	1020	1039	0	1016	1026	1031	580	586	1037	1022	1022	1027	1021
GCF_900458695.1	20	1024	1006	688	653	1014	467	351	1029	4	1037	788	1023	581	1024	1022	1027	1027	1027	1027	1027	1027	1027	1016	1014	1030	1030	1031	1029	687	1025	1024	1031	11	10	1024	1020	1039	0	1016	1026	1031	580	586	1037	1022	1022	1027	1021
GCF_021189635.1	22	1020	1002	685	649	1010	466	348	1027	6	1031	787	1019	575	1020	1018	1023	1023	1023	1023	1023	1023	1023	1014	1012	1026	1026	1027	1027	684	1021	1020	1027	5	4	1020	1016	1033	8	1014	1022	1029	574	580	1031	1018	1018	1023	1017
GCF_900458785.1	22	1020	1002	685	649	1010	466	348	1027	6	1031	787	1019	575	1020	1018	1023	1023	1023	1023	1023	1023	1023	1014	1012	1026	1026	1027	1027	684	1021	1020	1027	5	4	1020	1016	1033	8	1014	1022	1029	574	580	1031	1018	1018	1023	1017
GCF_900458865.1	22	1020	1002	685	649	1010	466	348	1027	6	1031	787	1019	575	1020	1018	1023	1023	1023	1023	1023	1023	1023	1014	1012	1026	1026	1027	1027	684	1021	1020	1027	5	4	1020	1016	1033	8	1014	1022	1029	574	580	1031	1018	1018	1023	1017
GCF_902362425.1	22	1020	1002	685	649	1010	466	348	1027	6	1031	787	1019	575	1020	1018	1023	1023	1023	1023	1023	1023	1023	1014	1012	1026	1026	1027	1027	684	1021	1020	1027	5	4	1020	1016	1033	8	1014	1022	1029	574	580	1031	1018	1018	1023	1017
GCF_910574155.1	22	1020	1002	685	649	1010	466	348	1027	6	1031	787	1019	575	1020	1018	1023	1023	1023	1023	1023	1023	1023	1014	1012	1026	1026	1027	1027	684	1021	1020	1027	5	4	1020	1016	1033	8	1014	1022	1029	574	580	1031	1018	1018	1023	1017
GCF_910576055.1	22	1020	1002	685	649	1010	466	348	1027	6	1031	787	1019	575	1020	1018	1023	1023	1023	1023	1023	1023	1023	1014	1012	1026	1026	1027	1027	684	1021	1020	1027	5	4	1020	1016	1033	8	1014	1022	1029	574	580	1031	1018	1018	1023	1017
GCF_948995735.1	22	1020	1002	685	649	1010	466	348	1027	6	1031	787	1019	575	1020	1018	1023	1023	1023	1023	1023	1023	1023	1014	1012	1026	1026	1027	1027	684	1021	1020	1027	5	4	1020	1016	1033	8	1014	1022	1029	574	580	1031	1018	1018	1023	1017
GCF_949025715.1	22	1020	1002	685	649	1010	466	348	1027	6	1031	787	1019	575	1020	1018	1023	1023	1023	1023	1023	1023	1023	1014	1012	1026	1026	1027	1027	684	1021	1020	1027	5	4	1020	1016	1033	8	1014	1022	1029	574	580	1031	1018	1018	1023	1017
GCA_033598715.1	22	1024	1006	689	653	1014	466	352	1029	0	1035	787	1023	578	1024	1022	1027	1027	1027	1027	1027	1027	1027	1016	1014	1030	1030	1031	1029	688	1025	1024	1031	11	10	1024	1020	1037	4	1016	1026	1031	577	583	1035	1022	1022	1027	1021
GCF_003042875.1	22	1024	1006	689	653	1014	466	351	1029	4	1035	788	1023	575	1024	1022	1027	1027	1027	1027	1027	1027	1027	1016	1014	1030	1030	1031	1029	688	1025	1024	1031	11	10	1024	1020	1037	6	1016	1026	1031	574	580	1035	1022	1022	1027	1021
GCF_003579615.1	22	1024	1006	689	653	1014	466	352	1029	0	1035	787	1023	578	1024	1022	1027	1027	1027	1027	1027	1027	1027	1016	1014	1030	1030	1031	1029	688	1025	1024	1031	11	10	1024	1020	1037	4	1016	1026	1031	577	583	1035	1022	1022	1027	1021
GCF_034030455.1	22	1024	1006	689	653	1014	466	352	1029	0	1035	787	1023	578	1024	1022	1027	1027	1027	1027	1027	1027	1027	1016	1014	1030	1030	1031	1029	688	1025	1024	1031	11	10	1024	1020	1037	4	1016	1026	1031	577	583	1035	1022	1022	1027	1021
GCF_017368675.1	23	1021	1003	685	650	1011	467	348	1026	9	1034	788	1020	578	1021	1019	1024	1024	1024	1024	1024	1024	1024	1014	1012	1027	1027	1028	1026	684	1022	1021	1028	10	9	1021	1017	1036	7	1014	1023	1028	577	583	1034	1019	1019	1024	1018
GCF_947498185.1	23	1025	1007	690	654	1015	467	353	1030	1	1036	786	1024	577	1025	1023	1028	1028	1028	1028	1028	1028	1028	1015	1013	1031	1031	1032	1030	689	1026	1025	1032	12	11	1025	1021	1038	5	1015	1027	1032	576	582	1036	1023	1023	1028	1022
GCF_002442935.1	24	1021	1003	685	650	1011	467	348	1030	10	1034	788	1020	574	1021	1019	1024	1024	1024	1024	1024	1024	1024	1015	1013	1027	1027	1028	1030	684	1022	1021	1028	1	0	1021	1017	1034	10	1015	1023	1030	573	579	1034	1019	1019	1024	1018
GCF_017368615.1	24	1021	1004	687	650	1011	465	350	1026	10	1032	787	1020	577	1021	1019	1024	1024	1024	1024	1024	1024	1024	1014	1012	1027	1027	1028	1026	686	1022	1021	1028	13	12	1021	1017	1034	10	1014	1023	1028	577	583	1032	1019	1019	1024	1018
GCF_017368635.1	24	1021	1004	687	650	1011	465	350	1026	10	1032	787	1020	577	1021	1019	1024	1024	1024	1024	1024	1024	1024	1014	1012	1027	1027	1028	1026	686	1022	1021	1028	13	12	1021	1017	1034	10	1014	1023	1028	577	583	1032	1019	1019	1024	1018
GCF_017368655.1	24	1021	1004	687	650	1011	465	350	1026	10	1032	787	1020	577	1021	1019	1024	1024	1024	1024	1024	1024	1024	1014	1012	1027	1027	1028	1026	686	1022	1021	1028	13	12	1021	1017	1034	10	1014	1023	1028	577	583	1032	1019	1019	1024	1018
GCF_017368705.1	24	1021	1004	687	650	1011	465	350	1026	10	1032	787	1020	577	1021	1019	1024	1024	1024	1024	1024	1024	1024	1014	1012	1027	1027	1028	1026	686	1022	1021	1028	13	12	1021	1017	1034	10	1014	1023	1028	577	583	1032	1019	1019	1024	1018
GCF_017368735.1	24	1021	1004	687	650	1011	465	350	1026	10	1032	787	1020	577	1021	1019	1024	1024	1024	1024	1024	1024	1024	1014	1012	1027	1027	1028	1026	686	1022	1021	1028	13	12	1021	1017	1034	10	1014	1023	1028	577	583	1032	1019	1019	1024	1018
GCF_030056405.2	24	1022	1004	687	651	1012	466	349	1029	8	1033	789	1021	577	1022	1020	1025	1025	1025	1025	1025	1025	1025	1016	1014	1028	1028	1029	1029	686	1023	1022	1029	7	6	1022	1018	1035	10	1016	1024	1031	576	582	1033	1020	1020	1025	1019
GCF_002442895.1	25	1020	1002	684	649	1010	467	347	1029	11	1033	788	1019	575	1020	1018	1023	1023	1023	1023	1023	1023	1023	1014	1012	1026	1026	1027	1029	683	1021	1020	1027	0	1	1020	1016	1033	11	1014	1022	1029	574	580	1033	1018	1018	1023	1017
GCF_017368695.1	25	1022	1004	686	651	1012	467	349	1029	9	1034	788	1021	576	1022	1020	1025	1025	1025	1025	1025	1025	1025	1016	1014	1028	1028	1029	1027	685	1023	1022	1029	8	7	1022	1018	1036	9	1016	1024	1031	575	581	1034	1020	1020	1025	1019
GCF_003097555.1	27	1023	1005	687	652	1013	467	350	1032	13	1035	789	1022	574	1023	1021	1026	1026	1026	1026	1026	1026	1026	1017	1015	1029	1029	1030	1032	686	1024	1023	1030	4	3	1023	1019	1035	13	1017	1025	1032	573	579	1035	1021	1021	1026	1020
GCF_900458615.1	315	498	479	180	269	493	336	55	508	311	508	505	493	0	499	496	493	499	499	499	499	499	499	501	502	494	495	495	501	176	498	498	493	310	310	499	495	511	312	504	496	502	16	55	508	493	493	497	493
GCA_024372555.1	350	3	2	2	16	19	4	0	107	352	127	40	20	329	0	22	21	3	3	3	3	3	3	145	145	22	22	23	107	21	3	2	22	347	348	0	21	125	351	148	4	106	327	327	125	21	22	4	23
GCA_024372535.1	468	44	42	4	3	23	0	4	182	466	194	236	8	449	39	20	19	43	43	43	43	43	43	241	241	22	20	20	178	1	45	45	36	467	467	39	16	196	467	238	43	180	447	446	194	2	1	45	1
GCF_021189955.1	581	958	940	640	601	935	450	324	990	576	1000	769	955	13	961	959	954	960	960	960	960	960	960	979	980	956	957	958	980	638	960	959	955	573	572	961	958	1005	579	984	957	982	22	62	1002	958	957	961	959
GCF_003035095.1	582	960	943	646	604	939	447	327	991	577	999	773	958	21	962	961	958	962	962	962	962	962	962	982	983	960	961	962	981	644	962	961	959	574	573	962	961	1004	580	987	959	983	0	64	1001	961	960	963	962
GCF_003580935.1	582	960	943	646	604	939	447	327	991	577	999	773	958	21	962	961	958	962	962	962	962	962	962	982	983	960	961	962	981	644	962	961	959	574	573	962	961	1004	580	987	959	983	0	64	1001	961	960	963	962
GCF_018997025.1	582	960	943	646	604	939	447	327	991	577	999	773	958	21	962	961	958	962	962	962	962	962	962	982	983	960	961	962	981	644	962	961	959	574	573	962	961	1004	580	987	959	983	0	64	1001	961	960	963	962
GCF_003577565.1	582	963	945	647	606	941	447	329	993	577	1003	767	959	15	966	964	960	965	965	965	965	965	965	979	980	962	963	964	983	645	965	964	963	574	573	966	962	1008	580	984	962	985	22	56	1005	962	961	966	963
GCF_003579765.1	582	963	945	647	606	941	447	329	993	577	1003	767	959	15	966	964	960	965	965	965	965	965	965	979	980	962	963	964	983	645	965	964	963	574	573	966	962	1008	580	984	962	985	22	56	1005	962	961	966	963
GCF_003577605.1	582	962	945	648	606	941	447	329	993	577	1001	773	960	22	964	964	960	964	964	964	964	964	964	985	986	962	963	964	983	646	964	963	961	574	573	964	963	1006	580	990	961	985	5	65	1003	963	962	965	964
GCF_003577645.1	582	962	945	648	606	941	447	329	993	577	1001	773	960	22	964	964	960	964	964	964	964	964	964	985	986	962	963	964	983	646	964	963	961	574	573	964	963	1006	580	990	961	985	5	65	1003	963	962	965	964
GCF_003577975.1	582	962	945	648	606	941	447	329	993	577	1001	773	960	22	964	964	960	964	964	964	964	964	964	985	986	962	963	964	983	646	964	963	961	574	573	964	963	1006	580	990	961	985	5	65	1003	963	962	965	964
GCF_021189105.1	583	962	945	648	606	941	447	327	990	578	999	773	960	20	962	964	960	964	964	964	964	964	964	983	984	962	963	964	981	646	964	963	961	575	574	962	963	1004	581	988	961	983	5	67	1001	963	962	965	964
GCF_003580865.1	583	964	946	648	608	942	447	329	992	578	1002	770	960	18	967	965	961	966	966	966	966	966	966	982	983	963	964	965	982	646	966	965	964	575	574	967	963	1007	581	987	963	984	17	61	1004	963	962	967	964
GCF_021190215.1	584	959	942	643	603	938	448	327	990	579	999	765	956	9	962	961	957	961	961	961	961	961	961	975	976	959	960	961	981	641	961	960	958	576	575	962	959	1004	582	980	958	983	20	60	1001	959	958	962	960
GCF_035785795.1	584	959	942	643	603	938	448	327	990	579	999	765	956	9	962	961	957	961	961	961	961	961	961	975	976	959	960	961	981	641	961	960	958	576	575	962	959	1004	582	980	958	983	20	60	1001	959	958	962	960
GCF_021190275.1	584	961	943	643	604	940	450	327	988	579	997	768	958	10	964	963	959	963	963	963	963	963	963	978	979	961	962	963	979	641	963	962	960	576	575	964	961	1002	582	983	960	981	15	61	999	961	960	964	962
GCF_029774255.1	584	961	943	643	604	940	450	327	992	579	999	767	958	8	964	963	959	963	963	963	963	963	963	977	978	961	962	963	982	641	963	962	960	576	575	964	961	1004	582	982	960	984	17	59	1001	961	960	964	962
GCF_035790295.1	584	961	943	643	604	940	450	327	992	579	999	767	958	8	964	963	959	963	963	963	963	963	963	977	978	961	962	963	982	641	963	962	960	576	575	964	961	1004	582	982	960	984	17	59	1001	961	960	964	962
GCF_003042715.1	584	960	942	644	604	938	447	326	990	579	1002	767	956	15	963	961	957	962	962	962	962	962	962	975	976	959	960	961	980	642	962	961	960	576	575	963	959	1005	582	980	959	982	22	58	1002	959	958	963	960
GCF_003042735.1	584	960	942	644	604	938	447	326	990	579	1002	767	956	15	963	961	957	962	962	962	962	962	962	975	976	959	960	961	980	642	962	961	960	576	575	963	959	1005	582	980	959	982	22	58	1002	959	958	963	960
GCF_003577625.1	584	960	942	644	604	938	447	326	990	579	1002	767	956	15	963	961	957	962	962	962	962	962	962	975	976	959	960	961	980	642	962	961	960	576	575	963	959	1005	582	980	959	982	22	58	1002	959	958	963	960
GCF_021190555.1	584	960	942	644	604	938	447	326	990	579	1002	767	956	15	963	961	957	962	962	962	962	962	962	975	976	959	960	961	980	642	962	961	960	576	575	963	959	1005	582	980	959	982	22	58	1002	959	958	963	960
GCF_003042655.1	584	959	942	645	604	938	447	326	990	579	1000	773	957	22	961	961	957	961	961	961	961	961	961	981	982	959	960	961	980	643	961	960	958	576	575	961	960	1003	582	986	958	982	5	67	1000	960	959	962	961
GCF_021190355.1	584	960	942	646	605	938	445	328	989	579	1000	766	956	12	963	961	957	962	962	962	962	962	962	977	978	959	960	961	980	644	962	961	960	576	575	963	959	1005	582	982	959	982	21	57	1002	959	958	963	960
GCF_025910155.1	584	960	942	646	605	938	445	328	989	579	1000	766	956	12	963	961	957	962	962	962	962	962	962	977	978	959	960	961	980	644	962	961	960	576	575	963	959	1005	582	982	959	982	21	57	1002	959	958	963	960
GCF_003580875.1	584	962	944	646	606	941	448	329	993	579	1002	766	959	10	965	964	960	964	964	964	964	964	964	977	978	962	963	964	984	644	964	963	961	576	575	965	962	1007	582	982	961	986	17	59	1004	962	961	965	963
GCF_021189135.1	584	962	944	646	606	941	448	329	993	579	1002	766	959	10	965	964	960	964	964	964	964	964	964	977	978	962	963	964	984	644	964	963	961	576	575	965	962	1007	582	982	961	986	17	59	1004	962	961	965	963
GCF_021190375.1	584	962	944	646	606	941	448	329	993	579	1002	766	959	10	965	964	960	964	964	964	964	964	964	977	978	962	963	964	984	644	964	963	961	576	575	965	962	1007	582	982	961	986	17	59	1004	962	961	965	963
GCF_947627305.1	585	209	198	53	93	207	171	17	157	584	6	265	210	570	213	206	205	209	209	209	209	209	209	265	267	207	206	207	154	51	206	206	216	587	587	213	213	10	585	267	211	157	567	553	2	207	207	210	207
GCF_003580925.1	585	960	942	644	604	938	447	326	991	580	1002	767	956	16	963	961	957	962	962	962	962	962	962	975	976	959	960	961	981	642	962	961	960	577	576	963	959	1005	583	980	959	983	23	59	1002	959	958	963	960
GCF_021189875.1	585	960	942	644	604	938	451	327	980	580	985	742	957	54	963	961	957	962	962	962	962	962	962	952	953	960	960	961	972	642	962	961	958	577	576	963	960	988	583	957	959	975	63	23	986	963	962	963	964
GCF_035784995.1	585	960	942	644	604	938	451	327	980	580	985	742	957	54	963	961	957	962	962	962	962	962	962	952	953	960	960	961	972	642	962	961	958	577	576	963	960	988	583	957	959	975	63	23	986	963	962	963	964
GCF_021191055.1	585	960	943	644	604	939	448	328	991	578	1000	765	957	8	963	962	958	962	962	962	962	962	962	974	975	960	961	962	982	642	962	961	959	575	574	963	960	1005	581	979	959	984	21	61	1002	960	959	963	961
GCF_003579735.1	585	959	941	645	605	937	445	327	987	580	999	766	955	17	962	960	956	961	961	961	961	961	961	975	976	958	959	960	977	643	961	960	959	577	576	962	958	1002	583	980	958	979	24	60	999	958	957	962	959
GCF_000875895.1	585	962	944	645	607	941	449	329	993	578	1004	767	959	0	965	964	960	964	964	964	964	964	964	976	977	962	963	964	984	643	964	963	961	575	574	965	962	1009	581	981	961	986	21	63	1006	962	961	965	963
GCF_003968815.1	585	962	944	645	607	941	449	329	993	578	1004	767	959	0	965	964	960	964	964	964	964	964	964	976	977	962	963	964	984	643	964	963	961	575	574	965	962	1009	581	981	961	986	21	63	1006	962	961	965	963
GCF_007992775.1	585	962	944	645	607	941	449	329	993	578	1004	767	959	0	965	964	960	964	964	964	964	964	964	976	977	962	963	964	984	643	964	963	961	575	574	965	962	1009	581	981	961	986	21	63	1006	962	961	965	963
GCF_035786175.1	585	959	942	646	602	935	446	328	983	580	986	747	956	61	963	958	954	962	962	962	962	962	962	958	959	957	957	958	973	644	962	961	955	579	578	963	959	987	583	963	959	976	64	7	987	960	959	962	961
GCF_035786395.1	585	959	942	646	602	935	446	328	983	580	986	747	956	61	963	958	954	962	962	962	962	962	962	958	959	957	957	958	973	644	962	961	955	579	578	963	959	987	583	963	959	976	64	7	987	960	959	962	961
GCF_003043855.1	585	962	944	646	606	941	448	329	993	580	1003	767	959	11	965	964	960	964	964	964	964	964	964	978	979	962	963	964	984	644	964	963	961	577	576	965	962	1008	583	983	961	986	18	60	1005	962	961	965	963
GCF_029813015.1	585	962	944	646	606	940	451	327	980	580	985	742	959	56	963	963	959	964	964	964	964	964	964	952	953	962	962	963	972	644	964	963	960	577	576	963	962	988	583	957	961	975	65	25	986	965	964	965	966
GCF_003042635.1	586	958	940	643	603	936	450	326	979	581	983	742	955	62	961	959	955	960	960	960	960	960	960	952	953	958	958	959	971	641	960	959	956	578	577	961	958	986	584	957	957	974	69	25	984	961	960	961	962
GCF_003042895.1	586	958	940	643	603	936	450	326	979	581	983	742	955	62	961	959	955	960	960	960	960	960	960	952	953	958	958	959	971	641	960	959	956	578	577	961	958	986	584	957	957	974	69	25	984	961	960	961	962
GCF_003579725.1	586	958	940	643	603	936	450	326	979	581	983	742	955	62	961	959	955	960	960	960	960	960	960	952	953	958	958	959	971	641	960	959	956	578	577	961	958	986	584	957	957	974	69	25	984	961	960	961	962
GCF_021189405.1	586	962	944	645	604	941	450	327	991	581	998	767	959	11	965	964	960	964	964	964	964	964	964	977	978	962	963	964	984	643	964	963	961	578	577	965	962	1003	584	982	961	986	18	62	1000	962	961	965	963
GCF_021189375.1	587	959	942	644	601	933	446	326	985	582	988	748	954	62	963	955	952	962	962	962	962	962	962	959	960	955	955	956	975	642	962	961	953	579	578	963	957	989	585	964	959	978	63	1	989	958	957	962	959
GCF_003035515.1	588	960	943	645	602	934	446	327	986	583	989	748	955	63	964	956	953	963	963	963	963	963	963	960	961	956	956	957	976	643	963	962	954	580	579	964	958	990	586	965	960	979	64	0	990	959	958	963	960
GCF_024580635.1	588	962	945	647	604	936	446	329	986	583	989	748	957	62	966	959	955	965	965	965	965	965	965	960	961	958	958	959	976	645	965	964	956	580	579	966	960	990	586	965	962	979	65	5	990	961	960	965	962
GCF_035786055.1	592	954	938	640	600	930	446	326	979	587	986	744	951	58	958	953	949	957	957	957	957	957	957	953	954	952	952	953	968	638	957	956	950	586	585	958	954	987	590	958	954	971	67	24	987	955	954	957	956
GCF_020790155.1	592	955	939	641	601	931	447	326	981	587	985	745	952	58	959	954	950	958	958	958	958	958	958	954	955	953	953	954	970	639	958	957	951	586	585	959	955	986	590	959	955	973	67	24	986	956	955	958	957
GCF_021190235.1	592	955	939	641	601	931	447	326	981	587	985	745	952	58	959	954	950	958	958	958	958	958	958	954	955	953	953	954	970	639	958	957	951	586	585	959	955	986	590	959	955	973	67	24	986	956	955	958	957
GCF_003579685.1	626	987	969	669	625	962	449	346	989	618	995	766	982	205	986	981	979	990	990	990	990	990	990	984	985	981	982	983	983	667	989	988	982	616	615	986	976	992	622	987	984	985	203	213	993	984	985	990	985
9A	653	27	27	21	0	27	3	16	216	653	221	158	14	607	27	22	24	30	30	30	30	30	30	268	268	24	24	25	215	17	29	28	26	649	650	27	19	218	653	269	29	214	604	602	218	21	18	30	23
GCF_002072755.1	686	33	33	33	17	36	1	21	201	688	206	173	9	643	33	22	36	34	34	34	34	34	34	280	280	37	37	38	199	0	34	33	37	683	684	33	2	206	687	280	35	198	644	643	204	18	3	37	18
6A	687	1	0	0	21	25	4	2	192	689	212	165	31	645	3	33	27	2	2	2	2	2	2	270	270	28	28	29	190	33	1	0	28	684	685	3	32	212	688	270	2	189	646	645	210	33	33	4	35
GCF_026626825.1	700	2	0	0	21	25	4	2	198	701	219	169	31	656	3	33	27	3	3	3	3	3	3	275	275	28	28	29	196	33	2	1	28	696	697	3	32	219	700	275	2	195	657	656	217	33	33	5	35
GCF_000286395.1	789	347	336	165	158	343	236	40	322	787	352	0	357	767	346	351	350	349	349	349	349	349	349	7	8	352	350	350	311	173	346	346	358	788	788	346	354	352	788	9	348	312	773	748	350	351	352	350	352
GCF_026626805.1	831	49	49	38	5	47	3	16	279	831	284	255	28	760	50	35	42	52	52	52	52	52	52	365	366	42	42	43	277	30	51	50	49	827	828	50	33	284	831	363	51	276	758	756	282	34	31	54	36
3A	1006	2	0	0	27	53	42	2	334	1006	356	336	63	944	13	65	57	2	2	2	2	2	2	442	442	60	59	60	329	33	3	2	70	1002	1003	13	65	358	1006	441	6	330	943	943	355	70	70	5	72
GCF_026626785.1	1012	2	0	0	27	53	42	2	337	1012	359	342	64	951	13	65	57	2	2	2	2	2	2	448	448	60	59	60	332	33	3	2	70	1008	1009	13	66	361	1012	447	6	333	949	950	358	70	70	5	72
GCF_035780635.1	1014	453	443	271	267	461	240	146	448	1011	474	7	468	978	452	467	469	456	456	456	456	456	456	7	6	471	470	471	436	281	454	453	477	1009	1010	452	465	473	1011	17	455	436	984	962	471	465	463	458	467
GCA_022792355.1	1015	54	53	25	27	0	23	19	357	1014	371	343	54	941	53	36	12	56	56	56	56	56	56	461	461	12	12	13	352	36	57	56	32	1010	1011	53	53	372	1014	458	57	353	939	934	369	49	55	59	50
GCF_021189275.1	1015	63	62	30	14	50	22	19	354	1014	367	354	28	957	59	35	45	65	65	65	65	65	65	463	463	50	49	50	349	11	67	66	60	1010	1011	59	24	368	1014	461	67	350	955	954	365	33	30	68	35
GCF_019334185.1	1015	71	70	39	37	25	20	32	361	1013	383	350	60	955	67	42	20	73	73	73	73	73	73	473	473	19	18	19	356	50	74	73	41	1010	1010	67	64	384	1014	469	73	357	953	948	381	53	62	76	55
GCF_035796735.1	1015	451	440	269	267	459	241	146	447	1012	473	10	466	975	450	465	467	454	454	454	454	454	454	9	8	469	468	469	435	279	452	451	475	1010	1011	450	463	472	1012	9	453	435	981	959	470	463	461	456	465
GCF_020742605.1	1015	451	441	269	265	459	240	145	448	1012	474	9	466	980	450	465	467	454	454	454	454	454	454	9	8	469	468	469	436	279	452	451	475	1010	1011	450	463	473	1012	15	453	436	986	964	471	463	461	456	465
GCF_021045135.1	1015	455	445	272	268	463	241	147	449	1012	475	8	470	980	454	469	471	458	458	458	458	458	458	11	10	473	472	473	437	282	456	455	479	1010	1011	454	467	474	1012	21	457	437	986	964	472	467	465	460	469
GCF_021045205.1	1015	455	445	272	268	463	241	147	449	1012	475	8	470	980	454	469	471	458	458	458	458	458	458	11	10	473	472	473	437	282	456	455	479	1010	1011	454	467	474	1012	21	457	437	986	964	472	467	465	460	469
GCF_030705285.1	1016	67	66	30	14	50	18	20	353	1015	368	352	28	960	63	39	45	69	69	69	69	69	69	462	462	48	47	48	348	17	71	70	58	1011	1012	63	28	369	1015	458	71	349	959	957	366	35	32	72	37
GCF_022814975.1	1016	62	61	32	15	46	22	18	344	1015	363	350	34	958	59	37	39	64	64	64	64	64	64	459	459	44	43	44	339	19	65	64	58	1011	1012	59	32	364	1015	455	65	340	956	954	361	39	36	67	41
GCF_024622225.1	1016	452	441	270	267	462	241	146	447	1013	474	9	467	978	451	466	470	455	455	455	455	455	455	9	8	472	471	472	435	280	453	452	478	1011	1012	451	464	473	1013	11	454	435	984	962	471	464	462	457	466
GCF_034042815.1	1016	452	441	271	270	460	240	148	448	1013	474	11	467	977	451	466	468	455	455	455	455	455	455	13	10	470	469	470	436	281	453	452	476	1011	1012	451	464	473	1013	9	454	436	983	961	471	464	462	457	464
GCF_018967945.1	1016	453	443	271	267	459	238	146	447	1013	474	7	466	981	452	465	467	456	456	456	456	456	456	11	10	469	468	469	435	281	454	453	475	1011	1012	452	463	473	1013	17	455	435	987	965	471	463	461	458	465
GCF_019280755.1	1016	454	444	271	269	462	242	148	449	1013	475	11	469	982	453	468	470	457	457	457	457	457	457	14	13	472	471	472	437	281	455	454	478	1011	1012	453	466	474	1013	16	456	437	988	966	472	466	464	459	468
GCF_015235615.1	1016	454	443	272	269	460	237	147	448	1013	474	6	466	980	453	465	467	457	457	457	457	457	457	11	12	469	468	469	436	282	455	454	475	1011	1012	453	463	473	1013	13	456	436	986	965	471	463	461	459	465
GCF_004570415.1	1016	455	445	274	270	463	240	148	448	1013	476	11	470	982	454	469	471	458	458	458	458	458	458	11	10	473	472	473	436	284	456	455	479	1011	1012	454	467	475	1013	15	457	436	988	966	473	467	465	460	469
GCF_015234955.1	1016	455	445	274	270	463	240	148	448	1013	476	11	470	982	454	469	471	458	458	458	458	458	458	11	10	473	472	473	436	284	456	455	479	1011	1012	454	467	475	1013	15	457	436	988	966	473	467	465	460	469
GCF_030012905.1	1017	450	440	270	266	458	239	147	447	1014	474	12	465	979	449	464	466	453	453	453	453	453	453	14	13	468	467	468	435	280	451	450	474	1012	1013	449	462	473	1014	10	452	435	985	963	471	462	460	455	462
GCF_001651345.1	1017	453	442	270	268	461	241	145	448	1014	473	8	468	977	452	467	469	456	456	456	456	456	456	5	0	471	470	471	436	280	454	453	477	1012	1013	452	465	472	1014	15	455	436	983	961	470	465	463	458	467
GCF_963527715.1	1017	455	444	270	269	463	242	147	449	1014	476	13	468	977	454	469	471	458	458	458	458	458	458	10	11	473	472	473	437	280	456	455	479	1012	1013	454	467	475	1014	12	457	437	983	961	473	465	463	460	467
GCF_004570615.1	1017	452	442	272	268	458	237	147	445	1014	473	9	465	978	451	464	466	455	455	455	455	455	455	10	9	468	467	468	433	282	453	452	474	1012	1013	451	462	472	1014	14	454	433	984	962	470	462	460	457	464
GCF_015235255.1	1017	452	442	272	268	458	237	147	445	1014	473	9	465	978	451	464	466	455	455	455	455	455	455	10	9	468	467	468	433	282	453	452	474	1012	1013	451	462	472	1014	14	454	433	984	962	470	462	460	457	464
GCF_949426165.1	1017	452	442	272	268	458	237	147	445	1014	473	9	465	978	451	464	466	455	455	455	455	455	455	10	9	468	467	468	433	282	453	452	474	1012	1013	451	462	472	1014	14	454	433	984	962	470	462	460	457	464
GCF_949432915.1	1017	452	442	272	268	458	237	147	445	1014	473	9	465	978	451	464	466	455	455	455	455	455	455	10	9	468	467	468	433	282	453	452	474	1012	1013	451	462	472	1014	14	454	433	984	962	470	462	460	457	464
GCF_949433775.1	1017	452	442	272	268	458	237	147	445	1014	473	9	465	978	451	464	466	455	455	455	455	455	455	10	9	468	467	468	433	282	453	452	474	1012	1013	451	462	472	1014	14	454	433	984	962	470	462	460	457	464
GCF_949436765.1	1017	452	442	272	268	458	237	147	445	1014	473	9	465	978	451	464	466	455	455	455	455	455	455	10	9	468	467	468	433	282	453	452	474	1012	1013	451	462	472	1014	14	454	433	984	962	470	462	460	457	464
GCF_949437405.1	1017	452	442	272	268	458	237	147	445	1014	473	9	465	978	451	464	466	455	455	455	455	455	455	10	9	468	467	468	433	282	453	452	474	1012	1013	451	462	472	1014	14	454	433	984	962	470	462	460	457	464
GCF_022815205.1	1018	62	61	31	13	48	23	18	342	1017	361	349	34	963	59	37	41	64	64	64	64	64	64	460	460	46	45	46	337	18	65	64	60	1015	1016	59	32	362	1017	456	65	338	961	959	359	39	36	67	41
GCF_003968855.1	1018	65	64	32	14	47	24	20	347	1017	365	355	37	964	62	40	40	67	67	67	67	67	67	467	467	45	44	45	342	23	68	67	61	1015	1016	62	39	366	1017	463	68	343	962	957	363	42	41	70	44
GCF_021190075.1	1018	65	64	32	19	55	23	22	355	1017	366	355	23	960	62	40	50	67	67	67	67	67	67	465	465	55	54	55	350	6	69	68	65	1013	1014	62	19	367	1017	463	69	351	958	957	364	38	25	70	40
GCF_021190105.1	1018	65	64	32	19	55	23	22	355	1017	366	355	23	960	62	40	50	67	67	67	67	67	67	465	465	55	54	55	350	6	69	68	65	1013	1014	62	19	367	1017	463	69	351	958	957	364	38	25	70	40
GCF_021189015.1	1018	68	66	33	15	53	9	21	354	1017	364	352	16	956	63	36	46	69	69	69	69	69	69	464	464	49	48	49	349	14	71	70	63	1013	1014	63	23	365	1017	460	70	350	955	952	362	26	20	73	28
GCF_019280675.1	1018	452	441	270	268	458	238	147	444	1015	473	8	464	980	451	463	465	455	455	455	455	455	455	14	15	467	466	467	432	280	453	452	473	1013	1014	451	461	472	1015	2	454	432	986	964	470	461	459	457	461
GCF_019280685.1	1018	452	442	271	268	460	241	148	447	1015	474	10	467	980	451	466	468	455	455	455	455	455	455	11	10	470	469	470	435	281	453	452	476	1013	1014	451	464	473	1015	11	454	435	986	964	471	464	462	457	466
GCF_910584355.1	1018	452	442	272	268	458	237	146	446	1015	474	7	465	979	451	464	466	455	455	455	455	455	455	10	9	468	467	468	434	282	453	452	474	1013	1014	451	462	473	1015	12	454	434	985	963	471	462	460	457	464
GCF_029962085.1	1018	453	443	272	268	459	236	146	443	1015	472	2	465	979	452	464	466	456	456	456	456	456	456	11	12	468	467	468	431	282	454	453	474	1013	1014	452	462	471	1015	13	455	431	985	963	469	462	460	458	464
GCF_003042855.1	1019	66	65	31	14	53	20	19	354	1018	371	354	31	956	62	36	46	68	68	68	68	68	68	465	465	49	48	49	349	16	70	69	61	1014	1015	62	31	372	1018	463	70	350	954	953	369	36	33	71	38
GCF_022810225.1	1019	65	63	33	17	53	24	23	345	1018	371	351	39	959	62	46	46	66	66	66	66	66	66	462	462	51	50	51	340	26	68	67	65	1014	1015	62	41	372	1018	458	68	341	957	955	369	48	45	70	50
GCF_022810235.1	1019	65	63	33	17	53	24	23	345	1018	371	351	39	959	62	46	46	66	66	66	66	66	66	462	462	51	50	51	340	26	68	67	65	1014	1015	62	41	372	1018	458	68	341	957	955	369	48	45	70	50
GCF_022810465.1	1019	69	68	34	16	55	26	22	348	1018	369	354	39	961	66	48	48	71	71	71	71	71	71	465	465	53	52	53	343	23	72	71	67	1014	1015	66	41	370	1018	461	72	344	959	957	367	50	45	74	52
GCF_035792295.1	1019	70	68	36	16	55	10	21	355	1018	367	353	24	959	65	44	46	72	72	72	72	72	72	465	465	49	48	49	350	23	73	72	63	1014	1015	65	32	368	1018	461	72	351	958	955	365	34	28	75	36
GCF_016128315.1	1019	72	70	36	21	58	20	22	352	1018	374	351	39	955	67	46	52	73	73	73	73	73	73	462	462	55	54	55	347	23	75	74	69	1014	1015	67	31	374	1018	458	74	348	953	951	372	42	39	77	42
GCF_030012825.1	1019	451	440	269	268	457	238	147	443	1016	471	9	463	979	450	462	464	454	454	454	454	454	454	12	13	466	465	466	431	279	452	451	472	1014	1015	450	460	470	1016	2	453	431	985	963	468	460	458	456	462
GCF_030012925.1	1019	451	440	269	268	457	238	147	443	1016	471	9	463	979	450	462	464	454	454	454	454	454	454	12	13	466	465	466	431	279	452	451	472	1014	1015	450	460	470	1016	2	453	431	985	963	468	460	458	456	462
GCF_030012945.1	1019	451	440	269	268	457	238	147	443	1016	471	9	463	979	450	462	464	454	454	454	454	454	454	12	13	466	465	466	431	279	452	451	472	1014	1015	450	460	470	1016	2	453	431	985	963	468	460	458	456	462
GCF_030013925.1	1019	451	440	269	268	457	238	147	443	1016	471	9	463	979	450	462	464	454	454	454	454	454	454	12	13	466	465	466	431	279	452	451	472	1014	1015	450	460	470	1016	2	453	431	985	963	468	460	458	456	462
GCF_030013965.1	1019	451	440	269	268	457	238	147	443	1016	471	9	463	979	450	462	464	454	454	454	454	454	454	12	13	466	465	466	431	279	452	451	472	1014	1015	450	460	470	1016	2	453	431	985	963	468	460	458	456	462
GCF_902362265.1	1019	451	441	270	266	457	238	146	444	1016	473	10	464	982	450	463	465	454	454	454	454	454	454	12	11	467	466	467	432	280	452	451	473	1014	1015	450	461	472	1016	12	453	432	988	966	470	461	459	456	463
GCF_002902755.1	1019	452	441	270	269	458	238	148	444	1016	473	9	464	981	451	463	465	455	455	455	455	455	455	14	15	467	466	467	432	280	453	452	473	1014	1015	451	461	472	1016	0	454	432	987	965	470	461	459	457	461
GCF_900458735.1	1019	452	441	270	269	458	238	148	444	1016	473	9	464	981	451	463	465	455	455	455	455	455	455	14	15	467	466	467	432	280	453	452	473	1014	1015	451	461	472	1016	0	454	432	987	965	470	461	459	457	461
GCF_001651255.1	1019	453	442	270	268	461	241	145	445	1016	471	7	468	976	452	467	469	456	456	456	456	456	456	0	5	471	470	471	433	280	454	453	477	1014	1015	452	465	470	1016	14	455	433	982	960	468	465	463	458	467
GCF_018501985.1	1019	455	445	271	268	461	240	148	451	1016	478	12	468	986	454	467	469	458	458	458	458	458	458	17	16	471	470	471	439	281	456	455	476	1014	1015	454	465	477	1016	19	457	439	992	970	475	465	463	460	467
GCF_018502105.1	1019	455	445	271	268	461	240	148	451	1016	478	12	468	986	454	467	469	458	458	458	458	458	458	17	16	471	470	471	439	281	456	455	476	1014	1015	454	465	477	1016	19	457	439	992	970	475	465	463	460	467
GCF_018502265.1	1019	455	445	271	268	461	240	148	451	1016	478	12	468	986	454	467	469	458	458	458	458	458	458	17	16	471	470	471	439	281	456	455	476	1014	1015	454	465	477	1016	19	457	439	992	970	475	465	463	460	467
GCF_014070215.1	1019	455	444	272	269	461	240	148	446	1016	475	9	468	979	454	467	469	458	458	458	458	458	458	12	11	471	470	471	434	282	456	455	477	1014	1015	454	465	474	1016	12	457	434	985	963	472	465	463	460	467
GCF_034043375.1	1019	455	444	273	270	461	237	147	447	1016	475	4	467	980	454	466	468	458	458	458	458	458	458	8	9	470	469	470	435	283	456	455	476	1014	1015	454	464	474	1016	12	457	435	986	964	472	464	462	460	466
GCF_035790375.1	1020	69	67	32	16	56	18	20	350	1019	371	348	28	958	64	37	49	70	70	70	70	70	70	458	458	52	51	52	345	15	72	71	66	1015	1016	64	22	371	1019	454	71	346	957	954	369	31	30	74	33
GCF_022815165.1	1020	67	65	33	16	53	26	17	348	1019	366	358	39	962	64	46	46	69	69	69	69	69	69	468	468	51	50	51	343	24	70	69	65	1015	1016	64	41	367	1019	464	70	344	960	958	364	48	45	72	50
GCF_022815245.1	1020	67	65	33	16	53	26	17	348	1019	366	358	39	962	64	46	46	69	69	69	69	69	69	468	468	51	50	51	343	24	70	69	65	1015	1016	64	41	367	1019	464	70	344	960	958	364	48	45	72	50
GCF_009830435.1	1020	65	64	34	16	51	24	20	344	1019	363	350	37	964	62	40	44	67	67	67	67	67	67	462	462	49	48	49	339	21	68	67	63	1017	1018	62	35	364	1019	458	68	340	962	960	361	40	39	70	42
GCF_035786495.1	1020	68	66	34	15	54	8	23	353	1019	365	354	12	961	63	41	47	69	69	69	69	69	69	465	465	50	49	50	348	19	71	70	64	1015	1016	63	28	366	1019	461	70	349	960	957	363	29	24	73	31
GCF_022810025.1	1020	70	69	34	17	54	6	23	352	1019	363	350	16	962	65	41	47	71	71	71	71	71	71	461	461	50	49	50	347	19	73	72	64	1015	1016	65	29	364	1019	457	72	348	961	958	361	27	22	75	29
GCF_035796635.1	1020	70	69	34	17	54	7	22	352	1019	363	349	16	962	65	41	47	71	71	71	71	71	71	459	459	50	49	50	347	19	73	72	64	1015	1016	65	29	364	1019	455	72	348	961	958	361	27	22	75	29
GCF_003579565.1	1020	72	71	34	16	53	1	22	352	1019	363	352	20	959	67	35	47	73	73	73	73	73	73	463	463	50	49	50	347	9	75	74	64	1015	1016	67	22	364	1019	459	74	348	958	956	361	17	8	77	17
GCF_021215355.1	1020	73	72	36	12	57	9	22	357	1019	364	348	27	956	68	42	52	74	74	74	74	74	74	460	460	55	54	55	350	17	76	75	64	1015	1016	68	30	365	1019	456	75	351	955	953	362	30	23	78	32
GCF_030970595.1	1020	453	442	270	269	459	240	148	445	1017	474	11	465	981	452	464	466	456	456	456	456	456	456	17	18	468	467	468	433	280	454	453	474	1015	1016	452	462	473	1017	3	455	433	987	965	471	462	460	458	462
GCF_035785755.1	1021	68	67	30	20	48	22	21	351	1020	373	352	46	958	65	43	41	69	69	69	69	69	69	462	462	46	45	46	346	25	71	70	62	1016	1017	65	40	374	1020	458	71	347	956	951	371	47	44	73	49
GCF_022810145.1	1021	63	62	32	15	51	23	22	345	1020	369	352	37	960	60	44	44	64	64	64	64	64	64	462	462	49	48	49	340	25	66	65	63	1016	1017	60	39	370	1020	458	66	341	958	956	367	46	43	68	48
GCF_022815045.1	1021	63	62	32	15	51	23	22	345	1020	369	352	37	960	60	44	44	64	64	64	64	64	64	462	462	49	48	49	340	25	66	65	63	1016	1017	60	39	370	1020	458	66	341	958	956	367	46	43	68	48
GCF_034016775.1	1021	66	65	32	15	52	26	17	348	1020	366	354	36	964	63	43	45	68	68	68	68	68	68	464	464	50	49	50	343	21	69	68	64	1016	1017	63	38	367	1020	460	69	344	962	960	364	45	42	71	47
GCF_002902225.1	1021	67	65	32	19	53	16	21	353	1020	368	354	18	962	63	39	49	68	68	68	68	68	68	465	465	54	53	54	348	2	70	69	66	1016	1017	63	0	368	1020	461	70	349	961	958	366	31	16	72	31
GCF_022810085.1	1021	67	66	32	15	53	27	17	349	1020	367	354	37	964	64	44	46	69	69	69	69	69	69	464	464	51	50	51	342	21	70	69	65	1016	1017	64	39	368	1020	460	70	343	962	960	365	46	43	72	48
GCF_022809925.1	1021	69	67	32	19	55	7	21	351	1020	367	353	21	960	64	40	48	70	70	70	70	70	70	466	466	51	50	51	348	17	72	71	63	1016	1017	64	28	368	1020	462	71	349	960	958	365	28	20	74	30
GCF_030250065.1	1021	67	66	33	16	53	27	17	347	1020	365	353	37	963	64	44	46	69	69	69	69	69	69	463	463	51	50	51	342	22	70	69	65	1016	1017	64	39	366	1020	459	70	343	961	959	363	46	43	72	48
GCF_030250115.1	1021	67	66	33	16	53	27	17	347	1020	365	353	37	963	64	44	46	69	69	69	69	69	69	463	463	51	50	51	342	22	70	69	65	1016	1017	64	39	366	1020	459	70	343	961	959	363	46	43	72	48
GCF_022815225.1	1021	71	69	33	14	53	24	19	357	1020	367	349	40	963	69	40	50	72	72	72	72	72	72	460	460	51	50	51	354	18	74	73	61	1016	1017	69	38	367	1020	456	76	355	962	953	366	41	38	76	43
GCF_003579605.1	1021	72	71	34	19	56	1	23	351	1020	362	352	15	958	68	38	50	73	73	73	73	73	73	463	463	53	52	53	346	4	75	74	67	1016	1017	68	17	363	1020	459	74	347	957	955	360	18	3	77	18
GCF_016887545.1	1021	65	63	35	19	51	12	22	356	1020	371	356	28	954	62	37	47	66	66	66	66	66	66	467	467	50	49	50	349	16	68	67	64	1016	1017	62	30	372	1020	463	67	350	952	949	369	29	26	70	29
GCF_022815805.1	1021	67	66	35	16	53	25	20	345	1020	364	351	39	966	64	42	46	69	69	69	69	69	69	463	463	51	50	51	340	22	70	69	65	1018	1019	64	37	365	1020	459	70	341	964	962	362	42	41	72	44
GCF_035786415.1	1021	70	68	35	18	57	9	23	352	1020	365	356	18	960	65	39	51	71	71	71	71	71	71	465	465	54	53	54	347	12	73	72	68	1016	1017	65	22	366	1020	461	72	348	959	957	363	25	18	75	25
GCF_035786255.1	1022	61	59	31	17	51	13	20	353	1021	361	354	13	957	59	34	46	62	62	62	62	62	62	465	465	49	48	49	348	3	64	63	63	1017	1018	59	17	362	1021	461	63	349	955	952	359	26	13	66	28
GCF_032027345.1	1022	62	60	31	15	51	13	21	352	1021	362	357	14	958	60	39	47	63	63	63	63	63	63	468	468	50	49	50	347	7	65	64	64	1017	1018	60	22	363	1021	464	64	348	956	953	360	33	18	67	33
GCF_028446545.1	1022	62	61	31	14	48	23	21	344	1021	363	352	34	966	59	41	41	64	64	64	64	64	64	464	464	46	45	46	339	22	65	64	60	1017	1018	59	36	364	1021	460	65	340	964	962	361	41	40	67	43
GCF_003042145.1	1022	69	68	31	17	55	1	21	352	1021	363	351	14	959	67	37	49	70	70	70	70	70	70	462	462	52	51	52	347	3	72	71	66	1017	1018	67	16	364	1021	458	71	348	958	956	361	17	2	74	17
GCF_016067395.1	1022	62	60	32	18	51	12	21	354	1021	362	355	14	957	60	35	47	63	63	63	63	63	63	466	466	50	49	50	349	2	65	64	64	1017	1018	60	16	363	1021	462	64	350	955	952	360	27	12	67	27
GCF_003579395.1	1022	71	70	32	17	55	2	21	350	1021	363	353	14	960	67	37	49	72	72	72	72	72	72	464	464	52	51	52	345	2	74	73	66	1017	1018	67	16	364	1021	460	73	346	959	958	361	17	2	76	17
GCF_003579575.1	1022	65	63	33	22	47	14	21	359	1021	372	357	30	961	62	27	43	66	66	66	66	66	66	472	472	46	45	46	354	16	68	67	60	1017	1018	62	32	373	1021	468	67	355	959	956	370	15	28	70	15
GCF_035792055.1	1022	67	65	33	15	53	8	21	355	1021	374	357	13	955	62	40	46	68	68	68	68	68	68	468	468	49	48	49	350	22	70	69	63	1017	1018	62	31	375	1021	464	69	351	954	951	372	28	27	72	30
GCF_003043615.1	1022	71	70	33	23	50	1	21	356	1021	372	352	29	961	66	28	44	72	72	72	72	72	72	467	467	47	46	47	351	18	74	73	61	1017	1018	66	31	373	1021	463	73	352	960	958	370	2	17	76	2
GCF_031875305.1	1022	65	63	35	24	47	12	23	359	1021	372	355	30	960	62	27	43	66	66	66	66	66	66	470	470	46	45	46	354	18	68	67	60	1017	1018	62	32	373	1021	466	67	355	958	955	370	13	28	70	13
GCF_003579465.1	1022	67	65	35	24	49	14	23	361	1021	374	357	32	961	64	29	45	68	68	68	68	68	68	470	470	48	47	48	356	18	70	69	62	1017	1018	64	34	375	1021	466	69	357	959	956	372	15	30	72	15
GCF_003580695.1	1022	67	65	35	24	49	14	23	361	1021	374	357	32	961	64	29	45	68	68	68	68	68	68	470	470	48	47	48	356	18	70	69	62	1017	1018	64	34	375	1021	466	69	357	959	956	372	15	30	72	15
GCF_003041915.1	1022	73	72	35	23	50	1	23	356	1021	372	352	29	963	68	28	44	74	74	74	74	74	74	467	467	47	46	47	351	18	76	75	61	1017	1018	68	31	373	1021	461	75	352	962	960	370	2	17	78	0
GCF_003579425.1	1022	73	72	35	23	50	1	23	356	1021	372	352	30	963	68	29	44	74	74	74	74	74	74	467	467	47	46	47	351	19	76	75	61	1017	1018	68	32	373	1021	461	75	352	962	960	370	3	18	78	1
GCF_003580425.1	1022	73	72	35	23	50	1	23	356	1021	372	352	29	963	68	28	44	74	74	74	74	74	74	467	467	47	46	47	351	18	76	75	61	1017	1018	68	31	373	1021	461	75	352	962	960	370	2	17	78	0
GCF_035781575.1	1022	73	72	35	21	56	1	23	353	1021	372	353	29	959	68	40	50	74	74	74	74	74	74	464	464	53	52	53	348	18	76	75	67	1017	1018	68	31	373	1021	460	75	349	958	956	370	20	17	78	20
GCF_025561425.1	1022	77	75	39	21	65	26	21	354	1021	371	354	46	976	73	48	60	78	78	78	78	78	78	464	464	63	62	63	349	22	80	79	70	1017	1018	73	42	372	1021	460	78	350	975	967	370	47	44	82	49
GCF_900098655.1	1022	456	445	273	270	462	238	147	448	1019	476	4	468	980	455	467	469	459	459	459	459	459	459	9	10	471	470	471	436	283	457	456	477	1017	1018	455	465	475	1019	13	458	436	986	964	473	465	463	461	467
GCF_035780795.1	1023	66	65	30	16	53	6	20	351	1022	362	350	7	961	62	40	46	67	67	67	67	67	67	461	461	49	48	49	346	10	69	68	63	1018	1019	62	20	363	1022	457	68	347	960	957	360	26	13	71	28
GCF_035792255.1	1023	62	60	32	18	51	12	22	356	1022	364	356	12	958	60	41	47	63	63	63	63	63	63	466	466	50	49	50	351	10	65	64	64	1018	1019	60	24	365	1022	462	64	352	956	953	362	35	20	67	35
GCF_021366755.1	1023	70	69	32	17	54	1	21	351	1022	362	352	13	960	66	36	48	71	71	71	71	71	71	463	463	51	50	51	346	2	73	72	65	1018	1019	66	15	363	1022	459	72	347	959	957	360	16	1	75	16
GCF_021367475.1	1023	70	69	32	17	54	1	21	351	1022	362	352	13	960	66	36	48	71	71	71	71	71	71	463	463	51	50	51	346	2	73	72	65	1018	1019	66	15	363	1022	459	72	347	959	957	360	16	1	75	16
GCF_035792395.1	1023	63	61	33	19	52	13	22	355	1022	363	356	15	956	61	36	48	64	64	64	64	64	64	467	467	51	50	51	350	3	66	65	65	1018	1019	61	17	364	1022	463	65	351	954	951	361	28	13	68	28
GCF_001051265.1	1023	66	65	33	22	36	20	22	355	1022	369	351	39	964	63	0	32	67	67	67	67	67	67	467	467	31	30	31	350	22	69	68	53	1018	1019	63	39	370	1022	463	69	351	961	956	367	26	37	71	28
GCF_035786095.1	1023	68	67	33	18	59	27	20	347	1022	363	352	31	962	66	46	52	69	69	69	69	69	69	463	463	57	56	57	342	11	71	70	71	1018	1019	66	29	364	1022	459	71	343	960	958	361	46	33	73	48
GCF_031846815.1	1023	69	67	33	22	49	8	21	356	1022	372	355	25	959	64	26	42	70	70	70	70	70	70	469	469	45	44	45	351	18	72	71	59	1018	1019	64	31	373	1022	465	71	352	957	957	370	6	23	74	8
GCF_003041855.1	1023	71	70	33	21	49	2	21	354	1022	370	351	27	962	66	26	42	72	72	72	72	72	72	465	465	45	44	45	349	18	74	73	59	1018	1019	66	31	371	1022	461	73	350	961	959	368	0	17	76	2
GCF_003041875.1	1023	71	70	33	18	55	1	22	352	1022	363	352	14	961	67	37	49	72	72	72	72	72	72	463	463	52	51	52	347	3	74	73	66	1018	1019	67	16	364	1022	459	73	348	960	958	361	17	0	76	17
GCF_003580685.1	1023	71	70	33	18	55	1	22	352	1022	363	352	14	961	67	37	49	72	72	72	72	72	72	463	463	52	51	52	347	3	74	73	66	1018	1019	67	16	364	1022	459	73	348	960	958	361	17	0	76	17
GCF_003579445.1	1023	66	64	34	21	54	14	22	357	1022	373	357	31	956	63	40	50	67	67	67	67	67	67	468	468	53	52	53	352	17	69	68	67	1018	1019	63	33	374	1022	464	68	353	954	951	371	32	29	71	32
GCF_022810105.1	1023	70	69	35	17	56	27	21	348	1022	367	352	40	964	67	45	49	72	72	72	72	72	72	466	466	54	53	54	343	20	73	72	68	1018	1019	67	38	368	1022	462	73	344	962	960	365	45	42	75	47
GCF_022810165.1	1023	70	69	35	17	56	27	21	348	1022	367	352	40	964	67	45	49	72	72	72	72	72	72	466	466	54	53	54	343	20	73	72	68	1018	1019	67	38	368	1022	462	73	344	962	960	365	45	42	75	47
GCF_017973435.1	1023	461	449	277	275	469	240	149	459	1022	482	30	473	984	460	474	475	464	464	464	464	464	464	35	36	477	476	477	447	287	462	461	484	1020	1021	460	473	481	1022	43	462	447	988	965	479	470	468	466	472
GCF_017583155.1	1024	5	2	2	29	55	42	4	343	1023	368	347	66	961	15	67	59	5	5	5	5	5	5	454	454	62	61	62	338	35	6	5	72	1019	1020	15	68	370	1023	453	6	339	959	960	367	72	72	8	74
GCF_003580395.1	1024	6	3	2	29	56	43	4	344	1024	369	348	67	962	16	68	60	6	6	6	6	6	6	455	455	63	62	63	339	35	7	6	72	1020	1021	16	69	371	1024	454	5	340	960	961	368	73	73	9	75
GCF_021215395.1	1024	6	3	2	29	56	43	4	346	1024	369	348	67	963	16	68	60	6	6	6	6	6	6	455	455	63	62	63	341	35	7	6	72	1020	1021	16	69	371	1024	454	3	342	961	962	368	73	73	9	75
GCF_035779995.1	1024	6	4	4	32	58	44	6	346	1023	369	349	69	962	18	70	62	6	6	6	6	6	6	457	457	65	64	65	341	37	7	6	75	1019	1020	18	71	371	1023	456	7	342	960	961	368	75	75	7	77
GCF_019149065.1	1024	10	7	4	31	56	41	6	344	1024	369	348	65	963	18	66	60	10	10	10	10	10	10	454	454	63	62	63	339	35	11	10	72	1020	1021	18	67	371	1024	453	7	340	961	962	368	71	71	13	73
GCF_035781455.1	1024	9	7	5	32	61	45	7	343	1023	365	346	69	965	19	71	65	9	9	9	9	9	9	453	453	68	67	68	338	35	6	5	78	1019	1020	19	71	367	1023	452	12	339	963	964	364	76	75	12	78
GCF_021367035.1	1024	61	59	29	15	51	15	20	355	1023	363	358	13	959	59	38	46	62	62	62	62	62	62	469	469	49	48	49	350	7	64	63	63	1019	1020	59	23	364	1023	465	63	351	957	954	361	32	19	66	34
GCF_021367185.1	1024	61	59	29	15	51	15	20	355	1023	363	358	13	959	59	38	46	62	62	62	62	62	62	469	469	49	48	49	350	7	64	63	63	1019	1020	59	23	364	1023	465	63	351	957	954	361	32	19	66	34
GCF_021367255.1	1024	61	59	29	15	51	15	20	355	1023	363	358	13	959	59	38	46	62	62	62	62	62	62	469	469	49	48	49	350	7	64	63	63	1019	1020	59	23	364	1023	465	63	351	957	954	361	32	19	66	34
GCF_000612145.1	1024	65	63	31	14	54	8	20	354	1023	365	357	0	959	61	39	47	66	66	66	66	66	66	468	468	50	49	50	349	9	68	67	64	1019	1020	61	18	366	1023	464	67	350	958	955	363	27	14	70	29
GCF_003579375.1	1024	65	62	32	19	54	14	21	357	1023	365	357	17	959	62	38	50	65	65	65	65	65	65	469	469	53	52	53	352	1	67	66	67	1019	1020	62	19	366	1023	465	66	353	957	954	363	30	15	69	30
GCF_017028935.1	1024	65	64	32	15	49	18	20	349	1023	364	351	29	964	62	38	42	67	67	67	67	67	67	464	464	47	46	47	344	19	68	67	61	1019	1020	62	31	365	1023	460	68	345	962	959	362	36	33	70	38
GCF_030499205.1	1024	66	65	32	13	52	24	20	349	1023	365	348	34	967	63	39	45	68	68	68	68	68	68	459	459	50	49	50	344	15	69	68	64	1019	1020	63	32	366	1023	455	69	345	965	963	363	41	36	71	43
GCF_030499225.1	1024	66	65	32	13	52	24	20	349	1023	365	348	34	967	63	39	45	68	68	68	68	68	68	459	459	50	49	50	344	15	69	68	64	1019	1020	63	32	366	1023	455	69	345	965	963	363	41	36	71	43
GCF_021215325.1	1024	69	68	32	18	55	6	21	352	1023	363	351	12	962	65	37	49	70	70	70	70	70	70	462	462	52	51	52	347	2	72	71	66	1019	1020	65	13	364	1023	458	71	348	961	958	361	21	6	74	21
GCF_022810035.1	1024	70	69	32	17	57	8	21	353	1023	364	351	11	962	66	38	50	71	71	71	71	71	71	463	463	53	52	53	348	6	73	72	67	1019	1020	66	18	365	1023	459	72	349	961	958	362	24	11	75	26
GCF_003041945.1	1024	71	70	33	18	55	1	21	352	1023	363	353	14	961	67	37	49	72	72	72	72	72	72	464	464	52	51	52	347	3	74	73	66	1019	1020	67	16	364	1023	460	73	348	960	958	361	17	2	76	17
GCF_021189455.1	1024	71	70	36	18	57	27	22	348	1023	367	352	41	965	68	46	50	73	73	73	73	73	73	466	466	55	54	55	343	21	74	73	69	1019	1020	68	39	368	1023	462	74	344	963	961	365	46	43	76	48
GCF_021189395.1	1024	71	69	38	22	55	13	25	357	1023	376	355	29	960	66	40	50	72	72	72	72	72	72	469	469	53	52	53	352	21	74	73	65	1019	1020	66	31	377	1023	465	73	353	958	956	374	30	31	76	32
GCF_002209165.2	1025	4	2	0	28	56	45	2	343	1024	364	346	67	963	14	68	60	4	4	4	4	4	4	453	453	63	62	63	338	33	1	0	73	1020	1021	14	69	366	1024	452	9	339	961	962	363	73	73	7	75
35B	1025	0	2	1	27	54	44	3	343	1024	366	347	65	962	16	66	58	4	4	4	4	4	4	453	453	61	60	61	338	33	5	4	71	1020	1021	16	67	368	1024	452	9	339	960	960	365	71	71	5	73
GCF_026626725.1	1025	0	2	1	27	54	44	3	343	1024	366	347	65	962	16	66	58	4	4	4	4	4	4	453	453	61	60	61	338	33	5	4	71	1020	1021	16	67	368	1024	452	9	339	960	960	365	71	71	5	73
GCF_035796715.1	1025	4	2	1	29	54	42	3	345	1024	366	349	65	964	16	66	58	4	4	4	4	4	4	457	457	61	60	61	340	34	5	4	71	1020	1021	16	67	368	1024	456	7	341	962	963	365	71	71	7	73
GCF_003042135.1	1025	7	4	1	28	53	41	3	346	1025	369	348	64	963	15	65	57	7	7	7	7	7	7	456	456	60	59	60	341	34	8	7	69	1021	1022	15	66	371	1025	455	4	342	961	962	368	70	70	10	72
GCF_035793595.1	1025	9	6	2	29	55	41	4	346	1025	369	349	65	961	17	67	59	9	9	9	9	9	9	456	456	62	61	62	341	35	10	9	71	1021	1022	17	68	371	1025	455	2	342	959	960	368	71	71	12	73
GCF_001046995.1	1025	16	13	3	27	53	39	0	342	1024	368	346	61	965	0	63	55	16	16	16	16	16	16	452	452	58	57	58	337	33	15	14	67	1020	1021	0	63	370	1024	451	17	338	962	964	367	66	67	19	68
GCF_002901825.1	1025	16	13	3	27	53	39	0	342	1024	368	346	61	965	0	63	55	16	16	16	16	16	16	452	452	58	57	58	337	33	15	14	67	1020	1021	0	63	370	1024	451	17	338	962	964	367	66	67	19	68
GCF_900474615.1	1025	16	13	3	27	53	39	0	342	1024	368	346	61	965	0	63	55	16	16	16	16	16	16	452	452	58	57	58	337	33	15	14	67	1020	1021	0	63	370	1024	451	17	338	962	964	367	66	67	19	68
GCF_003041935.1	1025	17	14	4	28	54	39	1	343	1024	368	346	62	965	1	64	56	17	17	17	17	17	17	451	451	59	58	59	338	34	16	15	68	1020	1021	1	64	370	1024	450	18	339	962	964	367	67	68	20	69
GCF_003042195.1	1025	17	14	4	28	54	39	1	343	1024	368	346	62	965	1	64	56	17	17	17	17	17	17	451	451	59	58	59	338	34	16	15	68	1020	1021	1	64	370	1024	450	18	339	962	964	367	67	68	20	69
GCF_003580365.1	1025	17	14	4	28	54	39	1	343	1024	368	346	62	965	1	64	56	17	17	17	17	17	17	451	451	59	58	59	338	34	16	15	68	1020	1021	1	64	370	1024	450	18	339	962	964	367	67	68	20	69
GCF_030499335.1	1025	62	61	30	22	40	20	18	347	1024	362	349	41	964	59	14	36	63	63	63	63	63	63	460	460	35	34	35	342	23	65	64	57	1020	1021	59	41	363	1024	458	65	343	962	957	360	32	39	67	34
GCF_025561025.1	1025	64	63	32	21	39	18	19	349	1024	365	350	39	968	61	14	36	65	65	65	65	65	65	463	463	35	34	35	344	23	67	66	57	1020	1021	61	39	366	1024	459	67	345	966	961	363	30	37	69	32
GCF_022810185.1	1025	66	65	33	22	41	18	19	349	1024	365	351	41	970	63	14	38	67	67	67	67	67	67	464	464	37	36	37	344	24	69	68	59	1020	1021	63	41	366	1024	460	69	345	968	963	363	32	39	71	34
GCF_031846835.1	1025	66	64	34	19	55	15	21	358	1024	366	359	18	960	64	39	51	67	67	67	67	67	67	470	470	54	53	54	353	4	69	68	68	1020	1021	64	20	367	1024	466	68	354	958	955	364	31	16	71	31
GCF_021078785.1	1025	66	65	34	22	37	19	22	357	1024	370	353	39	964	63	6	34	67	67	67	67	67	67	467	467	33	32	33	352	21	69	68	55	1020	1021	63	39	371	1024	465	69	353	961	956	368	26	37	71	28
GCF_025561365.1	1025	67	66	34	23	39	19	22	352	1024	368	348	42	967	64	5	35	68	68	68	68	68	68	465	465	34	33	34	347	25	70	69	56	1020	1021	64	42	369	1024	461	70	348	964	959	366	29	40	72	31
GCF_022809905.1	1026	4	1	0	27	54	43	2	345	1026	368	348	65	963	14	66	58	4	4	4	4	4	4	455	455	61	60	61	340	33	5	4	70	1022	1023	14	67	370	1026	454	5	341	961	962	367	71	71	7	73
GCF_022810005.1	1026	4	1	0	27	54	43	2	345	1026	368	348	65	963	14	66	58	4	4	4	4	4	4	455	455	61	60	61	340	33	5	4	70	1022	1023	14	67	370	1026	454	5	341	961	962	367	71	71	7	73
GCF_009648145.1	1026	1	1	1	27	53	43	3	342	1025	365	348	64	962	15	65	57	3	3	3	3	3	3	454	454	60	59	60	337	33	4	3	70	1021	1022	15	66	367	1025	453	8	338	960	961	364	70	70	6	72
GCF_021188895.1	1026	4	1	1	28	54	42	3	345	1025	368	347	65	962	14	66	58	4	4	4	4	4	4	455	455	61	60	61	340	34	5	4	71	1021	1022	14	67	370	1025	454	7	341	960	961	367	71	71	7	73
GCF_021188915.1	1026	4	3	1	26	52	42	3	343	1026	368	347	63	961	14	64	56	6	6	6	6	6	6	453	453	59	58	59	338	33	7	6	68	1022	1023	14	65	370	1026	452	5	339	959	960	367	69	69	9	71
GCF_021188965.1	1026	4	3	1	26	52	42	3	343	1026	368	347	63	961	14	64	56	6	6	6	6	6	6	453	453	59	58	59	338	33	7	6	68	1022	1023	14	65	370	1026	452	5	339	959	960	367	69	69	9	71
GCF_035785055.1	1026	4	3	1	26	52	42	3	343	1026	368	347	63	961	14	64	56	6	6	6	6	6	6	453	453	59	58	59	338	33	7	6	68	1022	1023	14	65	370	1026	452	5	339	959	960	367	69	69	9	71
GCF_002091355.1	1026	5	3	1	29	57	45	3	344	1025	365	346	68	964	15	69	61	5	5	5	5	5	5	454	454	64	63	64	339	34	0	1	74	1021	1022	15	70	367	1025	453	10	340	962	963	364	74	74	6	76
GCF_035785775.1	1026	7	4	1	28	53	41	3	346	1026	369	348	64	962	15	65	57	7	7	7	7	7	7	456	456	60	59	60	341	34	8	7	69	1022	1023	15	66	371	1026	455	6	342	960	961	368	70	70	10	72
GCF_035786275.1	1026	4	2	2	30	56	44	4	345	1025	368	349	67	962	16	68	60	4	4	4	4	4	4	457	457	63	62	63	340	35	5	4	73	1021	1022	16	69	370	1025	456	9	341	960	961	367	73	73	5	75
GCF_035798015.1	1026	1	3	2	28	55	44	3	344	1025	367	348	66	963	17	67	59	5	5	5	5	5	5	454	454	62	61	62	339	34	6	5	72	1021	1022	17	68	369	1025	453	10	340	961	961	366	72	72	6	74
GCF_023924445.1	1026	6	3	2	29	56	43	3	347	1026	370	349	67	965	16	68	60	6	6	6	6	6	6	457	457	63	62	63	342	35	7	6	72	1022	1023	16	69	372	1026	456	5	343	963	964	369	73	73	9	75
GCF_021189215.1	1026	4	4	2	31	58	45	4	347	1025	370	348	69	965	18	70	62	6	6	6	6	6	6	457	457	65	64	65	342	35	7	6	75	1021	1022	18	71	372	1025	456	9	343	963	963	369	75	75	7	77
GCF_003006205.1	1026	9	6	2	29	57	43	4	345	1026	370	348	67	961	17	69	61	9	9	9	9	9	9	455	455	64	63	64	340	35	10	9	73	1022	1023	17	70	372	1026	454	0	341	959	960	369	73	73	12	75
GCF_025561045.1	1026	9	6	2	29	57	43	4	345	1026	370	348	67	961	17	69	61	9	9	9	9	9	9	455	455	64	63	64	340	35	10	9	73	1022	1023	17	70	372	1026	454	0	341	959	960	369	73	73	12	75
GCF_017368535.1	1026	17	14	3	27	52	38	0	341	1025	367	347	60	966	1	62	54	17	17	17	17	17	17	453	453	57	56	57	336	33	16	15	66	1021	1022	1	62	369	1025	452	18	337	963	965	366	65	66	20	67
GCF_017368765.1	1026	17	14	3	27	52	38	0	341	1025	367	347	60	966	1	62	54	17	17	17	17	17	17	453	453	57	56	57	336	33	16	15	66	1021	1022	1	62	369	1025	452	18	337	963	965	366	65	66	20	67
GCF_009259665.1	1026	35	32	4	29	56	42	1	346	1027	374	357	67	960	21	66	56	35	35	35	35	35	35	462	462	61	60	61	340	34	36	35	52	1023	1024	21	69	376	1027	461	35	341	957	958	373	70	71	38	72
GCF_911094105.1	1026	45	42	4	25	55	35	1	348	1027	375	350	62	963	37	61	53	45	45	45	45	45	45	458	458	56	55	56	343	34	46	45	38	1023	1024	37	64	377	1027	454	45	344	962	956	374	63	64	48	65
GCF_016892355.1	1026	56	55	25	22	14	19	19	355	1025	371	350	45	959	53	30	4	58	58	58	58	58	58	468	468	9	8	9	350	34	59	58	27	1021	1022	53	47	372	1025	464	59	351	957	952	369	40	47	61	42
GCF_030499265.1	1026	56	55	25	22	14	19	19	355	1025	371	350	45	959	53	30	4	58	58	58	58	58	58	468	468	9	8	9	350	34	59	58	27	1021	1022	53	47	372	1025	464	59	351	957	952	369	40	47	61	42
GCF_035790315.1	1026	56	55	25	22	14	19	19	355	1025	371	350	45	959	53	30	4	58	58	58	58	58	58	468	468	9	8	9	350	34	59	58	27	1021	1022	53	47	372	1025	464	59	351	957	952	369	40	47	61	42
GCF_015831685.1	1026	57	56	25	17	28	19	19	352	1025	369	351	38	958	54	29	25	58	58	58	58	58	58	462	462	24	23	24	347	26	60	59	46	1021	1022	54	42	370	1025	458	60	348	956	951	367	41	40	62	43
GCF_024158905.1	1026	69	68	25	21	37	32	19	364	1027	381	352	58	959	65	53	29	71	71	71	71	71	71	470	470	32	31	32	358	34	72	71	12	1023	1024	65	62	383	1027	466	71	359	958	952	380	53	60	74	55
GCF_022810115.1	1026	63	62	30	21	39	19	18	346	1025	362	348	40	967	60	11	35	64	64	64	64	64	64	461	461	34	33	34	341	23	66	65	56	1021	1022	60	40	363	1025	457	66	342	965	960	360	31	38	68	33
GCF_011065455.1	1026	70	68	37	26	42	19	23	357	1025	373	347	43	969	67	10	38	71	71	71	71	71	71	465	465	37	36	37	352	28	73	72	59	1021	1022	67	43	374	1025	463	73	353	966	961	371	32	43	75	34
GCF_035792215.1	1027	3	1	1	29	55	43	3	344	1026	365	348	66	963	15	67	57	3	3	3	3	3	3	456	456	60	59	60	339	34	4	3	70	1022	1023	15	68	367	1026	455	8	340	961	962	364	72	72	6	74
GCF_035795715.1	1027	3	1	1	29	55	43	3	344	1026	365	348	66	963	15	67	57	3	3	3	3	3	3	456	456	60	59	60	339	34	4	3	70	1022	1023	15	68	367	1026	455	8	340	961	962	364	72	72	6	74
GCF_035797795.1	1027	3	1	1	29	55	43	3	344	1026	365	348	66	963	15	67	57	3	3	3	3	3	3	456	456	60	59	60	339	34	4	3	70	1022	1023	15	68	367	1026	455	8	340	961	962	364	72	72	6	74
GCF_003043075.1	1027	5	2	1	29	55	43	2	346	1026	369	349	66	964	15	67	59	5	5	5	5	5	5	456	456	62	61	62	341	34	6	5	72	1022	1023	15	68	371	1026	455	8	342	962	963	368	72	72	8	74
GCF_003580435.1	1027	5	4	1	26	53	42	3	343	1027	368	348	63	960	15	65	57	7	7	7	7	7	7	454	454	60	59	60	338	33	8	7	69	1023	1024	15	66	370	1027	453	4	339	958	959	367	69	69	10	71
GCF_021189515.1	1027	7	4	1	28	53	41	2	346	1027	369	349	64	963	15	65	57	5	5	5	5	5	5	456	456	60	59	60	341	34	8	7	69	1023	1024	15	66	371	1027	455	6	342	961	962	368	70	70	10	72
GCF_035793935.1	1027	7	4	1	28	55	42	3	345	1027	370	348	65	962	15	67	59	7	7	7	7	7	7	456	456	62	61	62	340	34	8	7	71	1023	1024	15	68	372	1027	455	2	341	960	961	369	71	71	10	73
GCF_035794035.1	1027	7	4	1	28	55	42	3	345	1027	370	348	65	962	15	67	59	7	7	7	7	7	7	456	456	62	61	62	340	34	8	7	71	1023	1024	15	68	372	1027	455	2	341	960	961	369	71	71	10	73
GCF_003580375.1	1027	45	42	4	25	54	36	1	348	1028	376	351	62	964	37	61	53	45	45	45	45	45	45	460	460	56	55	56	343	34	46	45	38	1024	1025	37	64	378	1028	456	45	344	963	957	375	63	64	48	65
GCF_030971385.1	1027	45	42	4	25	55	36	1	348	1028	376	351	62	964	37	61	53	45	45	45	45	45	45	460	460	56	55	56	343	34	46	45	38	1024	1025	37	64	378	1028	456	45	344	963	957	375	63	64	48	65
GCF_900117375.1	1027	45	42	4	24	55	35	0	348	1028	375	351	62	964	37	61	53	45	45	45	45	45	45	460	460	56	55	56	341	34	46	45	38	1024	1025	37	64	377	1028	456	45	342	963	957	374	63	64	48	65
GCF_014217745.1	1027	36	33	5	30	57	42	1	347	1028	375	358	68	961	22	67	57	36	36	36	36	36	36	463	463	62	61	62	341	35	37	36	53	1024	1025	22	70	377	1028	462	36	342	958	959	374	71	72	39	73
GCF_022810265.1	1027	58	57	27	24	14	19	21	356	1026	373	350	47	959	55	32	2	60	60	60	60	60	60	469	469	7	6	7	351	36	61	60	25	1022	1023	55	49	374	1026	465	61	352	957	952	371	42	49	63	44
GCF_035785015.1	1027	64	63	31	20	39	18	19	347	1026	363	349	39	968	61	12	36	65	65	65	65	65	65	462	462	35	34	35	342	22	67	66	57	1022	1023	61	39	364	1026	458	67	343	966	961	361	30	37	69	32
GCF_019443645.1	1027	73	72	37	26	43	6	26	356	1026	376	352	25	965	68	38	34	74	74	74	74	74	74	469	469	37	36	37	353	28	76	75	51	1022	1023	68	38	377	1026	465	75	354	965	962	374	20	31	78	22
GCF_035786535.1	1027	77	76	39	27	44	1	27	356	1026	376	352	33	964	72	36	36	78	78	78	78	78	78	469	469	39	38	39	353	22	80	79	53	1022	1023	72	35	377	1026	465	79	354	964	962	374	12	21	82	12
GCF_025561145.1	1027	76	74	40	19	60	23	22	352	1026	363	349	41	971	72	46	55	77	77	77	77	77	77	459	459	58	57	58	347	21	79	78	66	1022	1023	72	38	365	1026	455	79	348	970	963	362	45	39	81	47
GCF_025561165.1	1027	76	74	40	19	60	23	22	352	1026	363	349	41	971	72	46	55	77	77	77	77	77	77	459	459	58	57	58	347	21	79	78	66	1022	1023	72	38	365	1026	455	79	348	970	963	362	45	39	81	47
GCF_025561205.1	1027	76	74	40	19	60	23	22	352	1026	363	349	41	971	72	46	55	77	77	77	77	77	77	459	459	58	57	58	347	21	79	78	66	1022	1023	72	38	365	1026	455	79	348	970	963	362	45	39	81	47
GCF_025561265.1	1027	76	74	40	19	60	23	22	352	1026	363	349	41	971	72	46	55	77	77	77	77	77	77	459	459	58	57	58	347	21	79	78	66	1022	1023	72	38	365	1026	455	79	348	970	963	362	45	39	81	47
GCF_025561305.1	1027	76	74	40	19	60	23	22	352	1026	363	349	41	971	72	46	55	77	77	77	77	77	77	459	459	58	57	58	347	21	79	78	66	1022	1023	72	38	365	1026	455	79	348	970	963	362	45	39	81	47
GCF_030441995.1	1027	464	452	278	276	472	243	150	462	1026	485	28	476	983	463	477	479	467	467	467	467	467	467	31	32	481	480	481	450	288	465	464	488	1024	1025	463	476	484	1026	39	465	450	987	964	482	473	471	469	475
GCF_001476575.1	1028	4	2	2	30	56	43	3	345	1027	367	349	66	964	16	67	60	0	0	0	0	0	0	456	456	63	62	63	340	34	5	4	73	1023	1024	16	68	369	1027	455	9	341	962	963	366	72	72	7	74
GCF_001476585.1	1028	4	2	2	30	56	43	3	345	1027	367	349	66	964	16	67	60	0	0	0	0	0	0	456	456	63	62	63	340	34	5	4	73	1023	1024	16	68	369	1027	455	9	341	962	963	366	72	72	7	74
GCF_001476955.1	1028	4	2	2	30	56	43	3	345	1027	367	349	66	964	16	67	60	0	0	0	0	0	0	456	456	63	62	63	340	34	5	4	73	1023	1024	16	68	369	1027	455	9	341	962	963	366	72	72	7	74
GCF_001477335.1	1028	4	2	2	30	56	43	3	345	1027	367	349	66	964	16	67	60	0	0	0	0	0	0	456	456	63	62	63	340	34	5	4	73	1023	1024	16	68	369	1027	455	9	341	962	963	366	72	72	7	74
GCF_001477395.1	1028	4	2	2	30	56	43	3	345	1027	367	349	66	964	16	67	60	0	0	0	0	0	0	456	456	63	62	63	340	34	5	4	73	1023	1024	16	68	369	1027	455	9	341	962	963	366	72	72	7	74
GCF_001477405.1	1028	4	2	2	30	56	43	3	345	1027	367	349	66	964	16	67	60	0	0	0	0	0	0	456	456	63	62	63	340	34	5	4	73	1023	1024	16	68	369	1027	455	9	341	962	963	366	72	72	7	74
GCF_003041895.1	1028	5	5	4	30	59	45	4	348	1027	371	350	70	965	19	71	63	7	7	7	7	7	7	458	458	66	65	66	343	37	6	7	76	1023	1024	19	72	373	1027	457	12	344	963	963	370	76	76	0	78
GCF_035794515.1	1028	58	57	25	21	14	21	19	358	1027	373	351	47	960	55	28	8	60	60	60	60	60	60	469	469	5	6	7	353	34	61	60	29	1023	1024	55	51	374	1027	465	61	354	958	954	371	42	49	63	44
GCF_035794175.1	1028	69	68	26	24	34	36	20	367	1029	383	358	62	960	65	51	27	71	71	71	71	71	71	476	476	28	29	30	362	35	72	71	4	1025	1026	65	64	384	1029	472	71	363	958	953	381	57	64	74	59
GCF_001476555.1	1028	58	57	27	24	12	19	21	356	1027	373	350	47	960	55	32	0	60	60	60	60	60	60	469	469	5	4	5	351	36	61	60	23	1023	1024	55	49	374	1027	465	61	352	958	953	371	42	49	63	44
GCF_013602285.1	1028	58	57	27	24	12	19	21	356	1027	373	350	47	960	55	32	0	60	60	60	60	60	60	469	469	5	4	5	351	36	61	60	23	1023	1024	55	49	374	1027	465	61	352	958	953	371	42	49	63	44
GCF_016891825.1	1028	58	57	27	24	12	19	21	356	1027	373	350	47	960	55	32	0	60	60	60	60	60	60	469	469	5	4	5	351	36	61	60	23	1023	1024	55	49	374	1027	465	61	352	958	953	371	42	49	63	44
GCF_016891845.1	1028	58	57	27	24	12	19	21	356	1027	373	350	47	960	55	32	0	60	60	60	60	60	60	469	469	5	4	5	351	36	61	60	23	1023	1024	55	49	374	1027	465	61	352	958	953	371	42	49	63	44
GCF_016892865.1	1028	58	57	27	24	12	19	21	356	1027	373	350	47	960	55	32	0	60	60	60	60	60	60	469	469	5	4	5	351	36	61	60	23	1023	1024	55	49	374	1027	465	61	352	958	953	371	42	49	63	44
GCF_017971705.1	1028	58	57	27	24	12	19	21	356	1027	373	350	47	960	55	32	0	60	60	60	60	60	60	469	469	5	4	5	351	36	61	60	23	1023	1024	55	49	374	1027	465	61	352	958	953	371	42	49	63	44
GCF_021121165.1	1028	58	57	27	24	13	20	21	356	1027	373	351	47	960	55	32	2	60	60	60	60	60	60	469	469	5	6	7	351	36	61	60	23	1023	1024	55	49	374	1027	465	61	352	958	953	371	42	49	63	44
GCF_022810065.1	1028	58	57	27	24	12	19	21	356	1027	373	350	47	960	55	32	0	60	60	60	60	60	60	469	469	5	4	5	351	36	61	60	23	1023	1024	55	49	374	1027	465	61	352	958	953	371	42	49	63	44
GCF_035796855.1	1028	58	57	27	24	12	19	21	356	1027	373	350	47	960	55	32	0	60	60	60	60	60	60	469	469	5	4	5	351	36	61	60	23	1023	1024	55	49	374	1027	465	61	352	958	953	371	42	49	63	44
GCF_035792135.1	1028	70	69	27	25	34	35	21	367	1029	384	357	63	959	66	52	24	72	72	72	72	72	72	476	476	27	26	27	362	36	73	72	3	1025	1026	66	65	385	1029	472	72	363	957	952	382	58	65	75	60
GCF_021188935.1	1029	58	57	25	21	14	21	19	356	1028	373	349	47	962	55	28	8	60	60	60	60	60	60	467	467	7	6	7	351	34	61	60	29	1024	1025	55	51	374	1028	463	61	352	960	955	371	42	49	63	44
GCF_022815365.1	1029	58	57	26	22	13	21	20	358	1028	373	351	47	962	55	28	8	60	60	60	60	60	60	469	469	5	6	7	353	35	61	60	27	1024	1025	55	51	374	1028	465	61	354	960	955	371	42	49	63	44
GCF_034017105.1	1029	58	57	26	22	13	21	20	358	1028	373	351	47	962	55	28	8	60	60	60	60	60	60	469	469	5	6	7	353	35	61	60	27	1024	1025	55	51	374	1028	465	61	354	960	955	371	42	49	63	44
GCF_021190175.1	1029	68	67	26	22	35	33	20	365	1030	382	355	59	962	64	52	28	70	70	70	70	70	70	473	473	29	30	31	360	35	71	70	9	1026	1027	64	61	384	1030	469	70	361	961	955	381	54	61	73	56
GCF_016892785.1	1029	59	58	27	23	13	20	21	358	1028	374	351	48	961	56	29	5	61	61	61	61	61	61	469	469	4	3	4	353	36	62	61	26	1024	1025	56	52	375	1028	465	62	354	959	954	372	43	50	64	45
GCF_020682805.1	1029	59	58	27	23	13	20	21	358	1028	375	351	48	960	56	31	3	61	61	61	61	61	61	470	470	2	3	4	353	36	62	61	24	1024	1025	56	52	376	1028	466	62	354	958	954	373	43	50	64	45
GCF_035794375.1	1029	59	58	27	23	13	20	21	358	1028	374	350	48	961	56	29	5	61	61	61	61	61	61	469	469	4	3	4	353	36	62	61	26	1024	1025	56	52	375	1028	465	62	354	959	954	372	43	50	64	45
GCF_013415315.1	1029	60	59	27	23	12	21	21	359	1028	375	351	49	961	57	30	4	62	62	62	62	62	62	470	470	3	2	3	354	36	63	62	25	1024	1025	57	53	376	1028	466	63	355	959	954	373	44	51	65	46
GCF_015234835.1	1029	60	59	27	23	12	21	21	359	1028	375	351	49	961	57	30	4	62	62	62	62	62	62	470	470	3	2	3	354	36	63	62	25	1024	1025	57	53	376	1028	466	63	355	959	954	373	44	51	65	46
GCF_031847135.1	1029	70	69	27	25	32	35	21	367	1030	384	357	63	960	66	52	22	72	72	72	72	72	72	476	476	25	24	25	362	36	73	72	1	1026	1027	66	65	385	1030	472	72	363	958	953	382	58	65	75	60
GCF_031847155.1	1029	70	69	27	25	32	35	21	367	1030	384	357	63	960	66	52	22	72	72	72	72	72	72	476	476	25	24	25	362	36	73	72	1	1026	1027	66	65	385	1030	472	72	363	958	953	382	58	65	75	60
GCF_031847175.1	1029	70	69	27	25	32	35	21	367	1030	384	357	63	960	66	52	22	72	72	72	72	72	72	476	476	25	24	25	362	36	73	72	1	1026	1027	66	65	385	1030	472	72	363	958	953	382	58	65	75	60
GCF_034042715.1	1029	32	31	28	26	37	42	22	358	1029	376	351	66	960	38	60	34	34	34	34	34	34	34	467	467	33	34	35	353	37	35	34	42	1025	1026	38	70	378	1029	466	33	354	958	959	375	65	72	37	67
GCF_016891325.1	1029	59	58	28	23	12	18	22	357	1028	374	351	46	961	56	33	1	61	61	61	61	61	61	470	470	6	5	6	352	35	62	61	24	1024	1025	56	48	375	1028	466	62	353	959	954	372	41	48	64	43
GCF_016891605.1	1029	59	58	28	23	12	18	22	357	1028	374	351	46	961	56	33	1	61	61	61	61	61	61	470	470	6	5	6	352	35	62	61	24	1024	1025	56	48	375	1028	466	62	353	959	954	372	41	48	64	43
GCF_016891645.1	1029	59	58	28	23	12	18	22	357	1028	374	351	46	961	56	33	1	61	61	61	61	61	61	470	470	6	5	6	352	35	62	61	24	1024	1025	56	48	375	1028	466	62	353	959	954	372	41	48	64	43
GCF_016891705.1	1029	59	58	28	23	12	18	22	357	1028	374	351	46	961	56	33	1	61	61	61	61	61	61	470	470	6	5	6	352	35	62	61	24	1024	1025	56	48	375	1028	466	62	353	959	954	372	41	48	64	43
GCF_016892065.1	1029	59	58	28	23	12	18	22	357	1028	374	351	46	961	56	33	1	61	61	61	61	61	61	470	470	6	5	6	352	35	62	61	24	1024	1025	56	48	375	1028	466	62	353	959	954	372	41	48	64	43
GCF_022508165.1	1029	59	58	28	25	12	20	22	357	1028	374	351	48	961	56	33	1	61	61	61	61	61	61	470	470	4	5	6	352	37	62	61	22	1024	1025	56	50	375	1028	466	62	353	959	954	372	43	50	64	45
GCF_034037795.1	1029	59	58	28	25	12	20	22	357	1028	374	351	48	961	56	33	1	61	61	61	61	61	61	470	470	4	5	6	352	37	62	61	22	1024	1025	56	50	375	1028	466	62	353	959	954	372	43	50	64	45
GCF_034042635.1	1029	59	58	28	25	12	20	22	357	1028	374	351	48	961	56	33	1	61	61	61	61	61	61	470	470	4	5	6	352	37	62	61	22	1024	1025	56	50	375	1028	466	62	353	959	954	372	43	50	64	45
GCF_034042655.1	1029	59	58	28	25	12	20	22	357	1028	374	351	48	961	56	33	1	61	61	61	61	61	61	470	470	4	5	6	352	37	62	61	22	1024	1025	56	50	375	1028	466	62	353	959	954	372	43	50	64	45
GCF_035788235.1	1029	59	58	28	25	12	20	22	357	1028	374	351	48	961	56	33	1	61	61	61	61	61	61	470	470	4	5	6	352	37	62	61	22	1024	1025	56	50	375	1028	466	62	353	959	954	372	43	50	64	45
GCF_016892405.1	1029	60	59	28	26	13	21	22	358	1028	375	351	49	961	57	34	2	62	62	62	62	62	62	470	470	5	6	7	353	37	63	62	23	1024	1025	57	49	376	1028	466	63	354	959	954	373	44	51	65	46
GCF_022810205.1	1029	60	59	28	26	13	21	22	358	1028	375	351	49	961	57	34	2	62	62	62	62	62	62	470	470	5	6	7	353	37	63	62	23	1024	1025	57	49	376	1028	466	63	354	959	954	373	44	51	65	46
GCF_034013475.1	1029	60	59	28	26	13	21	22	358	1028	375	351	49	961	57	34	2	62	62	62	62	62	62	470	470	5	6	7	353	37	63	62	23	1024	1025	57	49	376	1028	466	63	354	959	954	373	44	51	65	46
GCF_016891585.1	1029	60	59	29	24	12	17	23	358	1028	375	352	47	961	57	34	2	62	62	62	62	62	62	471	471	7	6	7	353	34	63	62	25	1024	1025	57	47	376	1028	467	63	354	959	954	373	42	47	65	42
GCF_016893065.1	1029	60	59	29	24	12	17	23	358	1028	375	352	47	961	57	34	2	62	62	62	62	62	62	471	471	7	6	7	353	34	63	62	25	1024	1025	57	47	376	1028	467	63	354	959	954	373	42	47	65	42
GCF_016893105.1	1029	60	59	29	24	12	17	23	358	1028	375	352	47	961	57	34	2	62	62	62	62	62	62	471	471	7	6	7	353	34	63	62	25	1024	1025	57	47	376	1028	467	63	354	959	954	373	42	47	65	42
GCF_035785855.1	1029	60	59	29	25	13	20	22	358	1028	375	352	49	961	57	34	2	62	62	62	62	62	62	471	471	5	6	7	353	38	63	62	23	1024	1025	57	51	376	1028	467	63	354	959	954	373	44	51	65	46
GCF_021215315.1	1029	62	61	29	25	16	21	23	361	1028	377	351	51	962	59	32	8	64	64	64	64	64	64	470	470	5	6	7	356	38	65	64	29	1024	1025	59	55	378	1028	466	65	357	960	956	375	46	52	67	48
GCF_035785995.1	1029	69	68	35	20	41	18	23	353	1028	370	352	38	961	66	23	39	70	70	70	70	70	70	464	464	38	37	38	348	16	72	71	60	1024	1025	66	34	371	1028	460	72	349	959	954	368	35	32	74	35
GCF_035786575.1	1029	69	68	35	20	41	18	23	353	1028	370	352	38	961	66	23	39	70	70	70	70	70	70	464	464	38	37	38	348	16	72	71	60	1024	1025	66	34	371	1028	460	72	349	959	954	368	35	32	74	35
GCF_009830425.1	1029	75	74	41	28	49	26	26	354	1028	378	354	49	969	72	48	40	76	76	76	76	76	76	471	471	45	44	45	351	34	78	77	59	1024	1025	72	51	379	1028	467	78	352	968	966	376	44	55	80	46
GCF_034042735.1	1030	30	29	26	26	36	41	21	358	1030	376	351	66	961	36	60	32	32	32	32	32	32	32	467	467	33	32	33	353	37	33	32	42	1026	1027	36	70	378	1030	466	31	354	959	960	375	65	72	35	67
GCF_009830405.1	1030	59	58	27	23	11	20	21	358	1029	374	350	48	962	56	29	3	61	61	61	61	61	61	469	469	2	1	2	353	36	62	61	24	1025	1026	56	52	375	1029	465	62	354	960	955	372	43	50	64	45
GCF_012102515.1	1030	59	58	27	23	11	20	21	358	1029	374	350	48	962	56	29	3	61	61	61	61	61	61	469	469	2	1	2	353	36	62	61	24	1025	1026	56	52	375	1029	465	62	354	960	955	372	43	50	64	45
GCF_016891785.1	1030	59	58	27	21	12	19	21	358	1029	374	351	46	962	56	29	5	61	61	61	61	61	61	469	469	4	3	4	353	34	62	61	26	1025	1026	56	50	375	1029	465	62	354	960	955	372	41	48	64	43
GCF_016892465.1	1030	59	58	27	23	11	20	21	358	1029	374	350	48	962	56	29	3	61	61	61	61	61	61	469	469	2	1	2	353	36	62	61	24	1025	1026	56	52	375	1029	465	62	354	960	955	372	43	50	64	45
GCF_016893305.1	1030	59	58	27	23	11	20	21	358	1029	374	350	48	962	56	29	3	61	61	61	61	61	61	469	469	2	1	2	353	36	62	61	24	1025	1026	56	52	375	1029	465	62	354	960	955	372	43	50	64	45
GCF_018967705.1	1030	59	58	27	23	11	20	21	358	1029	374	350	48	962	56	29	3	61	61	61	61	61	61	469	469	2	1	2	353	36	62	61	24	1025	1026	56	52	375	1029	465	62	354	960	955	372	43	50	64	45
GCF_019917455.1	1030	59	58	27	23	11	20	21	358	1029	374	350	48	962	56	29	3	61	61	61	61	61	61	469	469	2	1	2	353	36	62	61	24	1025	1026	56	52	375	1029	465	62	354	960	955	372	43	50	64	45
GCF_021189075.1	1030	59	58	27	23	11	20	21	358	1029	374	350	48	962	56	29	3	61	61	61	61	61	61	469	469	2	1	2	353	36	62	61	24	1025	1026	56	52	375	1029	465	62	354	960	955	372	43	50	64	45
GCF_034031255.1	1030	59	58	27	23	11	20	21	358	1029	374	350	48	962	56	29	3	61	61	61	61	61	61	469	469	2	1	2	353	36	62	61	24	1025	1026	56	52	375	1029	465	62	354	960	955	372	43	50	64	45
GCF_034042755.1	1030	59	58	27	23	11	20	21	358	1029	374	350	48	962	56	29	3	61	61	61	61	61	61	469	469	2	1	2	353	36	62	61	24	1025	1026	56	52	375	1029	465	62	354	960	955	372	43	50	64	45
GCF_035786155.1	1030	59	58	27	23	12	20	21	358	1029	374	350	48	962	56	29	4	61	61	61	61	61	61	469	469	3	2	3	353	36	62	61	25	1025	1026	56	52	375	1029	465	62	354	960	955	372	43	50	64	45
GCF_035786215.1	1030	59	58	27	23	11	20	21	358	1029	374	350	48	962	56	29	3	61	61	61	61	61	61	469	469	2	1	2	353	36	62	61	24	1025	1026	56	52	375	1029	465	62	354	960	955	372	43	50	64	45
GCF_035786235.1	1030	59	58	27	23	12	21	21	358	1029	374	351	48	962	56	29	5	61	61	61	61	61	61	469	469	2	3	4	353	36	62	61	24	1025	1026	56	52	375	1029	465	62	354	960	955	372	43	50	64	45
GCF_035786315.1	1030	59	58	27	23	13	20	21	358	1029	374	351	48	962	56	29	5	61	61	61	61	61	61	469	469	4	3	4	353	36	62	61	26	1025	1026	56	52	375	1029	465	62	354	960	955	372	43	50	64	45
GCF_035791995.1	1030	59	58	27	23	12	21	21	358	1029	374	351	48	962	56	29	5	61	61	61	61	61	61	469	469	2	3	4	353	36	62	61	24	1025	1026	56	52	375	1029	465	62	354	960	955	372	43	50	64	45
GCF_019272915.1	1030	71	70	27	24	32	35	21	367	1031	384	357	62	961	67	51	23	73	73	73	73	73	73	475	475	24	25	26	362	36	74	73	2	1027	1028	67	64	385	1031	471	73	363	959	954	382	57	64	76	59
GCF_023205995.1	1030	71	70	27	22	32	33	21	367	1031	384	357	60	961	67	51	23	73	73	73	73	73	73	475	475	26	25	26	362	34	74	73	4	1027	1028	67	62	385	1031	471	73	363	959	954	382	55	62	76	57
GCF_024580715.1	1030	71	70	27	24	32	35	21	367	1031	384	357	62	961	67	51	23	73	73	73	73	73	73	475	475	24	25	26	362	36	74	73	2	1027	1028	67	64	385	1031	471	73	363	959	954	382	57	64	76	59
GCF_032027245.1	1030	71	70	27	24	32	35	21	367	1031	384	357	62	961	67	51	23	73	73	73	73	73	73	475	475	24	25	26	362	36	74	73	2	1027	1028	67	64	385	1031	471	73	363	959	954	382	57	64	76	59
GCF_032027255.1	1030	71	70	27	24	32	35	21	367	1031	384	357	62	961	67	51	23	73	73	73	73	73	73	475	475	24	25	26	362	36	74	73	2	1027	1028	67	64	385	1031	471	73	363	959	954	382	57	64	76	59
GCF_032027285.1	1030	71	70	27	24	32	35	21	367	1031	384	357	62	961	67	51	23	73	73	73	73	73	73	475	475	24	25	26	362	36	74	73	2	1027	1028	67	64	385	1031	471	73	363	959	954	382	57	64	76	59
GCF_017368565.1	1030	60	59	28	24	14	20	22	359	1029	375	350	49	962	57	30	6	62	62	62	62	62	62	470	470	5	2	3	354	37	63	62	27	1025	1026	57	53	376	1029	466	63	355	960	955	373	44	51	65	46
GCF_034016455.1	1030	60	59	28	24	13	21	22	359	1029	375	351	49	962	57	30	6	62	62	62	62	62	62	470	470	3	4	5	354	37	63	62	25	1025	1026	57	53	376	1029	466	63	355	960	955	373	44	51	65	46
GCF_022809985.1	1030	61	60	28	21	39	19	16	346	1029	364	348	42	969	58	15	35	63	63	63	63	63	63	463	463	34	33	34	341	25	64	63	56	1025	1026	58	42	365	1029	459	64	342	967	962	362	31	40	66	33
GCF_002407445.1	1030	71	70	28	26	32	36	22	368	1031	385	358	64	961	67	53	23	73	73	73	73	73	73	477	477	24	25	26	363	37	74	73	0	1027	1028	67	66	386	1031	473	73	364	959	954	383	59	66	76	61
GCF_025561085.1	1030	71	70	28	26	32	36	22	368	1031	385	358	64	961	67	53	23	73	73	73	73	73	73	477	477	24	25	26	363	37	74	73	0	1027	1028	67	66	386	1031	473	73	364	959	954	383	59	66	76	61
GCF_031847095.1	1030	60	59	29	26	13	21	22	358	1029	375	352	49	962	57	34	2	62	62	62	62	62	62	471	471	5	6	7	353	38	63	62	23	1025	1026	57	51	376	1029	467	63	354	960	955	373	44	51	65	46
GCF_016892975.1	1030	62	61	31	28	20	17	25	355	1029	374	352	45	964	59	32	12	63	63	63	63	63	63	469	469	17	16	17	352	32	65	64	35	1025	1026	59	45	375	1029	465	65	353	963	958	372	36	45	67	36
GCF_031846745.1	1030	75	74	32	29	36	36	23	370	1031	389	361	68	961	71	57	27	77	77	77	77	77	77	481	481	28	27	28	365	41	78	77	4	1027	1028	71	70	390	1031	477	77	366	959	954	387	63	70	80	65
GCF_022815065.1	1030	66	65	33	22	39	18	21	353	1029	371	349	43	971	63	10	36	68	68	68	68	68	68	468	468	35	34	35	348	26	69	68	57	1025	1026	63	43	372	1029	464	69	349	968	963	369	28	41	71	30
GCF_003970575.1	1030	339	329	190	216	353	179	105	23	1028	280	312	350	985	338	351	352	341	341	341	341	341	341	433	436	356	355	356	10	199	340	339	364	1028	1029	338	349	283	1028	432	341	11	982	979	281	350	348	344	352
GCF_900458505.1	1030	339	329	190	216	353	179	105	23	1028	280	312	350	985	338	351	352	341	341	341	341	341	341	433	436	356	355	356	10	199	340	339	364	1028	1029	338	349	283	1028	432	341	11	982	979	281	350	348	344	352
GCF_015831675.1	1031	60	59	27	24	10	21	21	358	1030	374	350	49	963	57	30	4	62	62	62	62	62	62	469	469	3	2	3	353	36	63	62	25	1026	1027	57	53	375	1030	465	63	354	961	956	372	44	51	65	46
GCF_034026575.1	1031	60	59	27	24	10	21	21	358	1030	374	350	49	963	57	30	4	62	62	62	62	62	62	469	469	3	2	3	353	36	63	62	25	1026	1027	57	53	375	1030	465	63	354	961	956	372	44	51	65	46
GCF_034043355.1	1031	60	59	27	24	10	21	21	358	1030	374	350	49	963	57	30	4	62	62	62	62	62	62	469	469	3	2	3	353	36	63	62	25	1026	1027	57	53	375	1030	465	63	354	961	956	372	44	51	65	46
GCF_001766775.1	1031	60	59	28	24	12	20	22	359	1030	375	350	49	963	57	30	4	62	62	62	62	62	62	470	470	3	0	1	354	37	63	62	25	1026	1027	57	53	376	1030	466	63	355	961	956	373	44	51	65	46
GCF_016653675.1	1031	60	59	28	24	12	20	22	359	1030	375	350	49	963	57	30	4	62	62	62	62	62	62	470	470	3	0	1	354	37	63	62	25	1026	1027	57	53	376	1030	466	63	355	961	956	373	44	51	65	46
GCF_017277335.1	1031	60	59	28	24	12	20	22	359	1030	375	350	49	963	57	30	4	62	62	62	62	62	62	470	470	3	0	1	354	37	63	62	25	1026	1027	57	53	376	1030	466	63	355	961	956	373	44	51	65	46
GCF_021460095.1	1031	60	59	28	24	12	20	22	359	1030	375	350	49	963	57	30	4	62	62	62	62	62	62	470	470	3	0	1	354	37	63	62	25	1026	1027	57	53	376	1030	466	63	355	961	956	373	44	51	65	46
GCF_021460115.1	1031	60	59	28	24	12	20	22	359	1030	375	350	49	963	57	30	4	62	62	62	62	62	62	470	470	3	0	1	354	37	63	62	25	1026	1027	57	53	376	1030	466	63	355	961	956	373	44	51	65	46
GCF_035781315.1	1031	60	59	28	24	11	21	22	359	1030	375	351	49	963	57	30	4	62	62	62	62	62	62	470	470	1	2	3	354	37	63	62	23	1026	1027	57	53	376	1030	466	63	355	961	956	373	44	51	65	46
GCF_035786015.1	1031	60	59	28	24	11	21	22	359	1030	375	351	49	963	57	30	4	62	62	62	62	62	62	470	470	1	2	3	354	37	63	62	23	1026	1027	57	53	376	1030	466	63	355	961	956	373	44	51	65	46
GCF_035786375.1	1031	60	59	28	24	12	20	22	359	1030	375	350	49	963	57	30	4	62	62	62	62	62	62	470	470	3	2	3	354	37	63	62	25	1026	1027	57	53	376	1030	466	63	355	961	956	373	44	51	65	46
GCF_035794395.1	1031	60	59	28	24	11	21	22	359	1030	375	351	49	963	57	30	4	62	62	62	62	62	62	470	470	1	2	3	354	37	63	62	23	1026	1027	57	53	376	1030	466	63	355	961	956	373	44	51	65	46
GCF_035795755.1	1031	60	59	28	24	12	20	22	359	1030	375	350	49	963	57	30	4	62	62	62	62	62	62	470	470	3	0	1	354	37	63	62	25	1026	1027	57	53	376	1030	466	63	355	961	956	373	44	51	65	46
GCF_035796615.1	1031	60	59	28	24	13	21	22	358	1030	374	351	49	963	57	30	6	62	62	62	62	62	62	469	469	3	4	5	353	37	63	62	25	1026	1027	57	53	375	1030	465	63	354	961	956	372	44	51	65	46
GCF_001684285.1	1031	61	60	28	24	12	22	22	360	1030	376	352	50	962	58	31	5	63	63	63	63	63	63	471	471	0	3	4	355	37	64	63	24	1026	1027	58	54	377	1030	467	64	356	960	956	374	45	52	66	47
GCF_004569525.1	1031	61	60	28	25	12	22	22	359	1030	375	351	50	963	58	31	7	63	63	63	63	63	63	470	470	4	5	6	354	37	64	63	26	1026	1027	58	54	376	1030	466	64	355	961	956	373	45	52	66	47
GCF_015235165.1	1031	61	60	28	25	12	22	22	359	1030	375	351	50	963	58	31	7	63	63	63	63	63	63	470	470	4	5	6	354	37	64	63	26	1026	1027	58	54	376	1030	466	64	355	961	956	373	45	52	66	47
GCF_016892285.1	1031	61	60	28	24	12	22	22	360	1030	376	352	50	962	58	31	5	63	63	63	63	63	63	471	471	0	3	4	355	37	64	63	24	1026	1027	58	54	377	1030	467	64	356	960	956	374	45	52	66	47
GCF_016892745.1	1031	61	60	28	24	12	22	22	360	1030	376	352	50	962	58	31	5	63	63	63	63	63	63	471	471	0	3	4	355	37	64	63	24	1026	1027	58	54	377	1030	467	64	356	960	956	374	45	52	66	47
GCF_021189155.1	1031	61	60	28	24	12	22	22	360	1030	376	352	50	962	58	31	5	63	63	63	63	63	63	471	471	0	3	4	355	37	64	63	24	1026	1027	58	54	377	1030	467	64	356	960	956	374	45	52	66	47
GCF_035791935.1	1031	61	60	28	24	12	22	22	360	1030	376	352	50	962	58	31	5	63	63	63	63	63	63	471	471	0	3	4	355	37	64	63	24	1026	1027	58	54	377	1030	467	64	356	960	956	374	45	52	66	47
GCF_035796595.1	1031	61	60	28	24	13	22	21	360	1030	375	352	50	962	58	31	5	63	63	63	63	63	63	471	471	2	3	4	355	37	64	63	26	1026	1027	58	54	376	1030	467	64	356	960	956	373	45	52	66	47
GCF_035797885.1	1031	61	60	28	24	12	22	22	360	1030	376	352	50	962	58	31	5	63	63	63	63	63	63	471	471	0	3	4	355	37	64	63	24	1026	1027	58	54	377	1030	467	64	356	960	956	374	45	52	66	47
GCF_017028865.1	1031	61	60	29	25	14	23	23	360	1030	376	351	52	962	58	33	9	63	63	63	63	63	63	471	471	4	7	8	355	38	64	63	26	1026	1027	58	54	377	1030	467	64	356	960	956	374	47	54	66	49
GCF_032463885.1	1031	62	61	30	26	13	21	23	360	1030	377	352	51	963	59	32	6	64	64	64	64	64	64	472	472	3	2	3	355	39	65	64	25	1026	1027	59	55	378	1030	468	65	356	961	956	375	46	53	67	48
GCF_002018435.1	1031	338	329	190	215	352	178	107	23	1029	275	311	349	984	337	350	351	340	340	340	340	340	340	433	436	355	354	355	0	199	339	338	363	1029	1030	337	348	278	1029	432	340	5	981	976	276	349	347	343	351
GCF_035793815.1	1031	339	330	191	216	353	178	108	24	1029	276	310	350	985	338	350	352	341	341	341	341	341	341	434	437	356	355	356	3	200	340	339	364	1029	1030	338	349	279	1029	433	341	8	982	977	277	349	348	344	351
GCA_032139865.1	1031	343	334	192	216	357	182	107	0	1029	279	322	354	993	342	355	356	345	345	345	345	345	345	445	448	360	359	360	23	201	344	343	368	1029	1030	342	353	282	1029	444	345	22	991	986	280	354	352	348	356
GCF_001766785.2	1032	61	60	29	25	13	20	23	360	1031	376	350	50	964	58	31	5	63	63	63	63	63	63	471	471	4	1	0	355	38	64	63	26	1027	1028	58	54	377	1031	467	64	356	962	957	374	45	52	66	47
GCF_016893185.1	1032	61	60	29	25	12	21	23	360	1031	376	351	50	964	58	31	5	63	63	63	63	63	63	471	471	2	1	2	355	38	64	63	24	1027	1028	58	54	377	1031	467	64	356	962	957	374	45	52	66	47
GCF_016893445.1	1032	61	60	29	25	12	21	23	360	1031	376	351	50	964	58	31	5	63	63	63	63	63	63	471	471	2	1	2	355	38	64	63	24	1027	1028	58	54	377	1031	467	64	356	962	957	374	45	52	66	47
GCF_017028955.1	1032	61	60	29	24	12	21	22	360	1031	376	352	50	964	58	31	5	63	63	63	63	63	63	471	471	2	3	4	355	38	64	63	24	1027	1028	58	54	377	1031	467	64	356	962	957	374	45	52	66	47
GCF_034016575.1	1032	61	60	29	25	13	20	23	360	1031	376	350	50	964	58	31	5	63	63	63	63	63	63	471	471	4	1	0	355	38	64	63	26	1027	1028	58	54	377	1031	467	64	356	962	957	374	45	52	66	47
GCF_034016815.1	1032	61	60	29	25	13	20	23	360	1031	376	350	50	964	58	31	5	63	63	63	63	63	63	471	471	4	1	0	355	38	64	63	26	1027	1028	58	54	377	1031	467	64	356	962	957	374	45	52	66	47
GCF_035785655.1	1032	61	60	29	25	13	20	23	360	1031	376	350	50	964	58	31	5	63	63	63	63	63	63	471	471	4	1	0	355	38	64	63	26	1027	1028	58	54	377	1031	467	64	356	962	957	374	45	52	66	47
GCF_035786295.1	1032	61	60	29	25	13	20	23	360	1031	376	350	50	964	58	31	5	63	63	63	63	63	63	471	471	4	1	0	355	38	64	63	26	1027	1028	58	54	377	1031	467	64	356	962	957	374	45	52	66	47
GCF_035796655.1	1032	61	60	29	25	12	21	23	360	1031	376	351	50	964	58	31	5	63	63	63	63	63	63	471	471	2	1	2	355	38	64	63	24	1027	1028	58	54	377	1031	467	64	356	962	957	374	45	52	66	47
GCF_016067215.1	1032	62	61	30	26	19	19	24	356	1031	374	351	45	966	59	28	14	63	63	63	63	63	63	468	468	13	12	13	353	33	65	64	35	1027	1028	59	49	375	1031	464	65	354	965	960	372	36	47	67	38
GCF_016891805.1	1032	62	61	30	26	19	19	24	356	1031	374	351	45	966	59	28	14	63	63	63	63	63	63	468	468	13	12	13	353	33	65	64	35	1027	1028	59	49	375	1031	464	65	354	965	960	372	36	47	67	38
GCF_016808275.1	1032	340	331	190	215	354	181	105	21	1030	278	313	351	986	339	352	353	342	342	342	342	342	342	434	437	357	356	357	8	199	341	340	365	1028	1029	339	350	279	1030	433	342	3	983	979	279	351	349	345	353
GCF_018310175.1	1032	340	331	190	215	354	181	105	21	1030	278	313	351	986	339	352	353	342	342	342	342	342	342	434	437	357	356	357	8	199	341	340	365	1028	1029	339	350	279	1030	433	342	3	983	979	279	351	349	345	353
GCF_018310195.1	1032	340	331	190	215	354	181	105	21	1030	278	313	351	986	339	352	353	342	342	342	342	342	342	434	437	357	356	357	8	199	341	340	365	1028	1029	339	350	279	1030	433	342	3	983	979	279	351	349	345	353
GCF_034043155.1	1033	62	61	30	25	13	21	23	361	1032	377	352	51	964	59	32	6	64	64	64	64	64	64	472	472	3	2	3	356	39	65	64	25	1028	1029	59	55	378	1032	468	65	357	962	957	375	46	53	67	48
GCF_035792155.1	1033	62	61	30	26	13	21	24	361	1032	377	351	51	965	59	32	6	64	64	64	64	64	64	472	472	3	2	3	356	39	65	64	25	1028	1029	59	55	378	1032	468	65	357	963	958	375	46	53	67	48
GCF_035796995.1	1033	62	61	30	26	14	20	24	361	1032	377	350	51	965	59	32	6	64	64	64	64	64	64	472	472	5	2	1	356	39	65	64	27	1028	1029	59	55	378	1032	468	65	357	963	958	375	46	53	67	48
GCF_035785695.1	1033	63	62	30	26	14	24	23	362	1032	377	352	52	964	60	33	7	65	65	65	65	65	65	471	471	2	5	6	357	39	66	65	26	1028	1029	60	56	378	1032	467	66	358	962	958	375	47	54	68	49
GCF_016892085.1	1033	63	62	31	25	13	18	25	362	1032	378	352	50	965	60	33	7	65	65	65	65	65	65	473	473	6	3	2	357	36	66	65	28	1028	1029	60	52	379	1032	469	66	358	963	958	376	45	50	68	45
GCF_003035045.1	1033	339	330	189	214	353	180	106	22	1031	277	312	350	986	338	351	352	341	341	341	341	341	341	433	436	356	355	356	5	198	340	339	364	1029	1030	338	349	278	1031	432	341	0	983	979	278	350	348	344	352
GCF_019280655.1	1033	339	330	189	214	353	180	106	22	1031	277	312	350	986	338	351	352	341	341	341	341	341	341	433	436	356	355	356	5	198	340	339	364	1029	1030	338	349	278	1031	432	341	0	983	979	278	350	348	344	352
GCF_035794215.1	1033	339	330	189	214	353	180	106	22	1031	277	312	350	986	338	351	352	341	341	341	341	341	341	433	436	356	355	356	5	198	340	339	364	1029	1030	338	349	278	1031	432	341	0	983	979	278	350	348	344	352
GCF_035786075.1	1033	342	331	190	217	356	181	105	23	1031	278	313	353	986	339	354	355	342	342	342	342	342	342	435	438	359	358	359	8	200	341	340	367	1031	1032	339	352	281	1031	434	342	9	981	979	279	353	351	345	355
GCF_017583105.1	1033	343	334	192	216	357	181	108	24	1031	279	313	354	986	342	354	356	345	345	345	345	345	345	437	440	360	359	360	7	201	344	343	368	1031	1032	342	353	282	1031	436	345	8	983	979	280	353	352	348	355
GCF_021215435.1	1034	63	62	31	27	14	22	24	362	1033	378	352	52	965	60	33	7	65	65	65	65	65	65	473	473	4	3	4	357	40	66	65	26	1029	1030	60	56	379	1033	469	66	358	963	958	376	47	54	68	49
GCF_035793775.1	1034	64	63	31	27	15	24	24	363	1033	378	352	53	965	61	34	8	66	66	66	66	66	66	472	472	3	6	7	358	40	67	66	27	1029	1030	61	57	379	1033	468	67	359	963	959	376	48	55	69	50
GCF_035795795.1	1034	339	330	190	214	354	181	106	22	1032	277	313	352	987	338	352	353	341	341	341	341	341	341	435	438	357	356	357	7	199	340	339	365	1032	1033	338	351	280	1032	434	341	6	984	980	278	352	350	344	354
GCF_035793855.1	1034	340	331	191	216	355	181	108	23	1032	278	312	353	985	339	352	354	342	342	342	342	342	342	436	439	358	357	358	6	200	341	340	366	1032	1033	339	352	281	1032	435	342	7	982	978	279	352	351	345	354
GCF_014635645.1	1035	364	354	209	219	368	194	126	277	1031	8	344	360	1000	366	365	370	365	365	365	365	365	365	463	465	373	372	373	276	202	363	362	382	1029	1030	366	364	12	1033	465	368	278	996	984	1	366	359	369	368
GCF_003043315.1	1036	367	357	212	221	371	194	127	280	1032	8	350	366	1007	369	369	373	368	368	368	368	368	368	469	471	376	375	376	276	207	366	365	385	1030	1031	369	369	13	1034	471	371	278	1002	989	3	370	364	372	372
GCF_963522785.1	1036	367	357	212	221	371	194	127	280	1032	8	350	366	1007	369	369	373	368	368	368	368	368	368	469	471	376	375	376	276	207	366	365	385	1030	1031	369	369	13	1034	471	371	278	1002	989	3	370	364	372	372
GCF_012931565.1	1037	370	360	212	221	374	198	126	282	1033	10	352	368	1006	372	372	376	371	371	371	371	371	371	469	471	379	378	379	278	206	369	368	388	1031	1032	372	370	11	1035	471	374	280	1001	989	7	373	366	375	375
GCF_003043335.1	1038	363	353	208	216	367	194	124	280	1034	9	349	361	1003	365	365	369	364	364	364	364	364	364	466	468	372	371	372	276	202	362	361	381	1032	1033	365	364	12	1036	468	367	278	998	987	4	366	359	368	368
GCF_017583145.1	1038	365	355	211	219	370	194	126	278	1034	5	352	364	1004	367	368	372	366	366	366	366	366	366	471	473	375	374	375	274	205	364	363	384	1032	1033	367	367	15	1036	473	369	276	999	989	9	369	362	370	371
GCF_003043275.1	1038	368	358	213	221	372	195	127	281	1034	8	351	366	1007	370	370	374	369	369	369	369	369	369	469	471	377	376	377	277	207	367	366	386	1032	1033	370	369	13	1036	471	372	279	1002	989	3	371	364	373	373
GCF_003041615.1	1039	365	355	210	218	369	194	125	280	1035	7	350	363	1006	367	367	371	366	366	366	366	366	366	468	470	374	373	374	276	204	364	363	383	1033	1034	367	366	12	1037	470	369	278	1001	990	0	368	361	370	370
GCF_003578985.1	1039	365	355	210	218	369	194	125	280	1035	7	350	363	1006	367	367	371	366	366	366	366	366	366	468	470	374	373	374	276	204	364	363	383	1033	1034	367	366	12	1037	470	369	278	1001	990	0	368	361	370	370
GCF_016892665.1	1039	365	355	211	220	370	194	126	278	1035	3	351	364	1004	367	368	372	366	366	366	366	366	366	468	470	375	374	375	274	205	364	363	384	1033	1034	367	367	12	1037	470	369	276	999	989	4	369	362	370	371
GCF_000286335.1	1039	366	356	212	221	371	194	127	279	1035	0	352	365	1004	368	369	373	367	367	367	367	367	367	471	473	376	375	376	275	206	365	364	385	1033	1034	368	368	15	1037	473	370	277	999	989	7	370	363	371	372
GCF_034038775.1	1039	366	356	212	219	370	193	127	279	1035	2	352	363	1004	368	369	373	367	367	367	367	367	367	471	473	376	375	376	275	204	365	364	385	1033	1034	368	366	15	1037	473	370	277	999	989	7	368	361	371	370
GCF_035793555.1	1040	365	355	211	219	370	194	126	280	1036	9	352	364	1005	367	368	372	366	366	366	366	366	366	468	470	375	374	375	276	205	364	363	384	1034	1035	367	367	15	1038	470	369	278	1000	990	9	369	362	370	371
GCF_003970525.1	1040	366	356	211	219	370	194	126	279	1036	8	350	364	1006	368	368	372	367	367	367	367	367	367	469	471	375	374	375	277	205	365	364	384	1034	1035	368	367	13	1038	471	370	279	1002	991	1	369	362	371	371
GCF_016725245.1	1040	366	356	211	219	370	194	126	279	1036	8	350	364	1006	368	368	372	367	367	367	367	367	367	469	471	375	374	375	277	205	365	364	384	1034	1035	368	367	13	1038	471	370	279	1002	991	1	369	362	371	371
GCF_016766795.1	1040	366	356	211	219	370	194	126	279	1036	8	350	364	1006	368	368	372	367	367	367	367	367	367	469	471	375	374	375	277	205	365	364	384	1034	1035	368	367	13	1038	471	370	279	1002	991	1	369	362	371	371
GCF_014897215.1	1040	367	357	211	218	371	194	124	282	1036	14	349	365	1009	369	369	373	368	368	368	368	368	368	468	470	376	375	376	277	205	366	365	385	1034	1035	369	368	17	1038	470	371	279	1004	995	7	370	363	372	372
GCF_002902265.1	1041	368	358	212	218	372	196	125	282	1037	15	352	366	1009	370	370	374	369	369	369	369	369	369	470	472	377	376	377	278	206	367	366	386	1033	1034	370	368	0	1039	472	372	278	1004	990	12	371	364	373	373
GCF_016889245.1	1041	368	358	212	218	372	196	125	282	1037	15	352	366	1009	370	370	374	369	369	369	369	369	369	470	472	377	376	377	278	206	367	366	386	1033	1034	370	368	0	1039	472	372	278	1004	990	12	371	364	373	373
GCF_017792285.1	1041	368	358	212	218	372	196	125	282	1037	15	352	366	1009	370	370	374	369	369	369	369	369	369	470	472	377	376	377	278	206	367	366	386	1033	1034	370	368	0	1039	472	372	278	1004	990	12	371	364	373	373
GCF_029024305.1	1041	368	358	212	218	372	196	125	282	1037	15	352	366	1009	370	370	374	369	369	369	369	369	369	470	472	377	376	377	278	206	367	366	386	1033	1034	370	368	0	1039	472	372	278	1004	990	12	371	364	373	373
GCF_003579225.1	1042	370	360	212	221	374	197	127	283	1037	13	354	368	1010	372	372	376	371	371	371	371	371	371	474	476	379	378	379	281	206	369	368	388	1036	1037	372	370	12	1039	476	374	283	1006	992	8	373	366	375	375
[truncated: 404 more columns]
