# Supplementary material for: Molecular characterization of non-aureus staphylococci and Mammaliicoccus from Hipposideros bats in Southwest Nigeria
Source: Sci Rep. 2024 Mar 22;14:6899. doi: 10.1038/s41598-024-57190-z (PMC10960025; doi:10.1038/s41598-024-57190-z)
Supplement: Supplementary file 2 — Supplementary Information 2. [file 41598_2024_57190_MOESM2_ESM.xlsx]

## Sheet: Sheet2
Supplementary Table 2. Metadata and genomic information for STs of isolates reported in this study and other reference isolates.
id	isolate	aliases	country	continent	region	year	age_yr	age_mth	sex	disease	detailed_disease	source	detailed_source	epidemiology	oxacillin	oxacillin_MIC	methicillin	methicillin_MIC	bioproject_accession	biosample_accession	run_accession	NCBI_assembly_accession	rMLST_database_accession	comments	sender	curator	date_entered	datestamp	ack	aroE	ftsZ	glpK	gmk	pta1	tpiA	ST (MLST)
364	35B*		Nigeria	Africa	Osun State	2021				carrier/colonization		animal	Insectivorous Bats						PRJNA905385	SAMN31871826					175	3	2023-03-20	2023-03-30	8	42	13	14	6	15	10	233
365	3A*		Nigeria	Africa	Osun State	2021				carrier/colonization		animal	Insectivorous Bats						PRJNA905385	SAMN31871822					175	3	2023-03-29	2023-03-29	8	62	13	14	6	35	10	234
383	6A*		Nigeria	Africa		2021				unknown		animal	Hipposideros larvatus						PRJNA905385	SAMN31871823					3	3	2023-04-05	2023-04-05	8	62	13	14	6	35	10	234
125	SNUC 2936	QXVA01	Canada	North America	Atlantic	2007			female	mastitis		animal	Bos taurus, herd 416						PRJNA342349	SAMN06173135		GCA_003579395.1	315614		1	3	2020-11-13	2021-02-12	1	1	1	1	17	25	20	29
113	SNUC 70	PZHH01	Canada	North America	Alberta	2007			female	mastitis		animal	Bos taurus, herd 102						PRJNA342349	SAMN06173114		GCA_003041935.1	287944		1	3	2020-11-13	2021-02-12	9	10	8	10	6	5	10	30
117	SNUC 225	PZHF01	Canada	North America	Alberta	2007			female	mastitis		animal	Bos taurus, herd 105						PRJNA342349	SAMN06173117		GCA_003042195.1	287949		1	3	2020-11-13	2021-02-12	9	10	8	10	6	5	10	30
160	SNUC 1020		Canada	North America	Ontario	2008			female	mastitis		animal	Bos taurus, herd 201						PRJNA342349	SAMN06173120					3	3	2021-02-11	2021-02-12	9	10	8	10	6	5	10	30
114	SNUC 1403	PZHB01	Canada	North America	Atlantic	2007			female	mastitis		animal	Bos taurus, herd 416						PRJNA342349	SAMN06173128		GCA_003041945.1	287945		1	3	2020-11-13	2021-02-12	1	1	5	1	2	7	7	32
120	SNUC 740	PZHE01	Canada	North America	Alberta	2008			female	mastitis		animal	Bos taurus, herd 115						PRJNA342349	SAMN06173119		GCA_003043615.1	287952		1	3	2020-11-13	2021-02-12	2	2	1	5	8	2	1	34
124	SNUC 5174	QXUZ01	Canada	North America	Quebec	2008			female	mastitis		animal	Bos taurus, herd 311						PRJNA342349	SAMN06173141		GCA_003579375.1	315613		1	3	2020-11-13	2021-02-12	1	2	2	5	2	3	1	35
112	SNUC 1372	PZHC01	Canada	North America	Alberta	2008			female	mastitis		animal	Bos taurus, herd 119						PRJNA342349	SAMN06173127		GCA_003041915.1	287943		1	3	2020-11-13	2021-02-12	1	2	5	1	4	1	7	36
135	SNUC 1516	QXVC01	Canada	North America	Alberta	2007			female	mastitis		animal	Bos taurus, herd 119						PRJNA342349	SAMN06173129		GCA_003580425.1	315624		1	3	2020-11-13	2021-02-12	1	2	5	1	4	1	7	36
131	SNUC 275	QYJG01	Canada	North America	Alberta	2008			female	mastitis		animal	Bos taurus, herd 103						PRJNA342349	SAMN06173118		GCA_003579605.1	315620		1	3	2020-11-13	2021-02-12	1	19	5	1	2	19	1	37
137	SNUC 2430	QYIY01	Canada	North America	Atlantic	2007			female	mastitis		animal	Bos taurus, herd 414						PRJNA342349	SAMN06173133		GCA_003580685.1	315626		1	3	2020-11-13	2021-02-12	1	20	1	1	2	1	1	38
127	SNUC 1345	QYJC01	Canada	North America	Ontario	2008			female	mastitis		animal	Bos taurus, herd 226						PRJNA342349	SAMN06173124		GCA_003579445.1	315616		1	3	2020-11-13	2021-02-12	2	1	9	5	4	3	1	39
130	SNUC 1352	QYJB01	Canada	North America	Quebec	2007			female	mastitis		animal	Bos taurus, herd 302						PRJNA342349	SAMN06173125		GCA_003579575.1	315619		1	3	2020-11-13	2021-02-12	2	2	2	5	2	3	7	41
110	SNUC 4210	PZGX01	Canada	North America	Ontario	2008			female	mastitis		animal	Bos taurus, herd 216						PRJNA342349	SAMN06173139		GCA_003041875.1	287941		1	3	2020-11-13	2021-02-12	2	2	5	11	2	3	1	42
116	SNUC 209	PZHG01	Canada	North America	Alberta	2007			female	mastitis		animal	Bos taurus, herd 103						PRJNA342349	SAMN06173116		GCA_003042145.1	287948		1	3	2020-11-13	2021-02-12	2	17	6	5	4	2	1	43
129	SNUC 1353	QYJA01	Canada	North America	Quebec	2007			female	mastitis		animal	Bos taurus, herd 317						PRJNA342349	SAMN06173126		GCA_003579565.1	315618		1	3	2020-11-13	2021-02-12	2	18	6	5	5	3	1	44
128	SNUC 1326	QYJD01	Canada	North America	Quebec	2008			female	mastitis		animal	Bos taurus, herd 325						PRJNA342349	SAMN06173123		GCA_003579465.1	315617		1	3	2020-11-13	2021-02-12	5	2	2	7	2	3	4	46
138	SNUC 1323	QYJE01	Canada	North America	Quebec	2008			female	mastitis		animal	Bos taurus, herd 325						PRJNA342349	SAMN06173122		GCA_003580695.1	315627		1	3	2020-11-13	2021-02-12	5	2	2	7	2	3	4	46
134	SNUC 1679	QXVB01	Canada	North America	Ontario	2007			female	mastitis		animal	Bos taurus, herd 202						PRJNA342349	SAMN06173130		GCA_003580395.1	315623		1	3	2020-11-13	2021-02-12	8	9	13	16	6	13	15	54
111	SNUC 3899	PZGY01	Canada	North America	Ontario	2007			female	mastitis		animal	Bos taurus, herd 209						PRJNA342349	SAMN06173138		GCA_003041895.1	287942		1	3	2020-11-13	2021-02-12	8	11	13	14	6	11	10	57
119	SNUC 3120	PZGZ01	Canada	North America	Ontario	2007			female	mastitis		animal	Bos taurus, herd 218						PRJNA342349	SAMN06173136		GCA_003043075.1	287951		1	3	2020-11-13	2021-02-12	8	11	13	16	6	15	10	58
136	SNUC 1043	QYJF01	Canada	North America	Ontario	2008			female	mastitis		animal	Bos taurus, herd 208						PRJNA342349	SAMN06173121		GCA_003580435.1	315625		1	3	2020-11-13	2021-02-12	8	13	13	14	6	16	10	60
133	SNUC 2754	QYIX01	Canada	North America	Alberta	2007			female	mastitis		animal	Bos taurus, herd 103						PRJNA342349	SAMN06173134		GCA_003580375.1	315622		1	3	2020-11-13	2021-02-12	9	10	8	10	6	5	13	61
132	SNUC 3363	QYIW01	Canada	North America	Quebec	2007			female	mastitis		animal	Bos taurus, herd 318						PRJNA342349	SAMN06173137		GCA_003580365.1	315621		1	3	2020-11-13	2021-02-12	9	10	8	15	6	5	10	62
115	SNUC 4659	PZGW01	Canada	North America	Ontario	2007			female	mastitis		animal	Bos taurus, herd 225						PRJNA342349	SAMN06173140		GCA_003042135.1	287947		1	3	2020-11-13	2021-02-12	10	9	13	14	6	12	10	65
118	SNUC 1760	PZHA01	Canada	North America	Ontario	2007			female	mastitis		animal	Bos taurus, herd 203						PRJNA342349	SAMN06173131		GCA_003042855.1	287950		1	3	2020-11-13	2021-02-12	14	25	18	24	15	23	12	70
126	SNUC 2103	QYIZ01	Canada	North America	Quebec	2007			female	mastitis		animal	Bos						PRJNA342349	SAMN06173132		GCA_003579425.1	315615		1	3	2020-11-13	2021-02-12	1	2	1	1	8	1	7	73
162	SNUC 174		Canada	North America	Alberta	2008			female	mastitis		animal	Bos taurus, herd 106						PRJNA342349	SAMN06173115					3	3	2021-02-11	2021-02-12	2	2	6	5	4	2	1	79
	*		Isolates from this study that were identified as novel MLST Sequence Types
			Similar alleles with the new MLST Sequence Types identified in this study
