# Supplementary material for: Molecular characterization of non-aureus staphylococci and Mammaliicoccus from Hipposideros bats in Southwest Nigeria
Source: Sci Rep. 2024 Mar 22;14:6899. doi: 10.1038/s41598-024-57190-z (PMC10960025; doi:10.1038/s41598-024-57190-z)
Supplement: Supplementary file 3 — Supplementary Information 3. [file 41598_2024_57190_MOESM3_ESM.xlsx]

## Sheet: Sheet1
Supplementary Table 3. Primer sequences used in this study for the amplification of the tuf gene.
	Gene	Description	Primer Sequence (5' - 3')	Amplicon Size	Reference
	tuf	Staphylococcus Elongation factor	Forward - GGCCGTGTTGAACGTGGTCAAATCA	370 bp	Martineau et al., 2001
			Reverse - TIACCATTTCAGTACCTTCTGGTAA
